# Supplementary material for: A panoramic view of the genomic landscape of the genus Streptomyces
Source: Microb Genom. 2023 Jun 2;9(6):mgen001028. doi: 10.1099/mgen.0.001028 (PMC10327506; doi:10.1099/mgen.0.001028)
Supplement: Supplementary material 2 [file mgen-9-1028-s002.xlsx]

## Sheet: 1_742_Streptomyces_genomes
Assembly	Name	Strain	Isolation_source_based_on_NCBI	Chromosomal_proteins	Number_of_pseudogenes	Pseudogenes_%	Chromosome_length	GC%	Percentage_of_unknown_nucleotides	Coverage	Assembly_level	N50	L50	FastANI_species_cluster	Kept_in_5genomes_per_species_normalization_(for_core_genes_calculations)
GCF_001704195.1	Streptomyces sampsonii	KJ40	rhizosphere soil of healthy poplars	5937	121	2.03807	7070328	73.3884	0	88.5X	Complete Genome	0	0	C0	1
GCF_003428925.1	Streptomyces koyangensis	VK-A60T	soil	5960	214	3.5906	7220839	73.0269	0	120.0x	Complete Genome	0	0	C0	1
GCF_010523235.1	Streptomyces sp. 604F	604F	sediment	5707	227	3.97757	6900059	73.1006	0	100.0x	Complete Genome	0	0	C0	1
GCF_020535385.1	Streptomyces sp. WA1-19	WA1-19	intestinal tract	5744	187	3.25557	6850369	73.3308	0	300.0x	Complete Genome	0	0	C0	1
GCF_023168305.1	Streptomyces albus	G153	X	5698	199	3.49245	6850711	73.3158	0	100x	Complete Genome	0	0	C0	1
GCF_000495635.1	Streptomyces sp. GBA 94-10	GBA 94-10	sponge	5689	246	4.32413	7026038	73.0518	0.000382719	133.99x	Chromosome	0	0	C0	0
GCF_000495755.1	Streptomyces sp. PVA_94-07	PVA 94-07	sponge	5632	239	4.24361	7007517	73.0867	0.000276703	158.81x	Chromosome	0	0	C0	0
GCF_001431765.1	Streptomyces sp. FR-008	FR-008	Protoplast breeding	5920	227	3.83446	7090955	73.4055	0	>200x	Complete Genome	0	0	C0	0
GCF_001577385.1	Streptomyces albidoflavus	SM254	deep subsurface	6070	136	2.24053	7170504	73.3401	0	250x	Complete Genome	0	0	C0	0
GCF_002910725.2	Streptomyces sp. SM17	SM17	X	5869	140	2.38541	6975788	73.4286	0	194.0x	Complete Genome	0	0	C0	0
GCF_009834105.1	Streptomyces sp. GF20	GF20	gut of fungus-growing termite	6143	115	1.87205	7311137	73.252	0	100.0x	Complete Genome	0	0	C0	0
GCF_013376795.1	Streptomyces violascens	YIM 100212	feces	5850	110	1.88034	6964413	73.4375	0	36.16x	Complete Genome	0	0	C0	0
GCF_020881855.1	Streptomyces sp. OUCMDZ-3434	OUCMDZ-3434	sea water	5663	215	3.79657	6750555	73.1229	0.000235388	212.0x	Chromosome	0	0	C0	0
GCF_022026295.1	Streptomyces sp. NBU3104	NBU3104	sponge	5966	97	1.62588	7077963	73.3343	0	459.0x	Complete Genome	0	0	C0	0
GCF_022695635.1	Streptomyces sp. A10(2020)	A10(2020)	Potato rhizosphere	5835	150	2.57069	6984675	73.4312	0	100.0x	Complete Genome	0	0	C0	0
GCF_023168385.1	Streptomyces sp. PLM4	PLM4	gut content	5884	91	1.54657	7000089	73.4522	0	47X	Complete Genome	0	0	C0	0
GCF_024499195.1	Streptomyces sp. G11C(2021)	G11C(2021)	marine sediment	5792	237	4.09185	7137224	73.0257	0	100x	Complete Genome	0	0	C0	0
GCF_000148465.1	Streptomyces clavuligerus	ATCC 27064	X	5371	163	3.03482	6742175	72.6301	0.000849281	80.7	Chromosome	0	0	C1	1
GCF_001693675.1	Streptomyces clavuligerus	F613-1	soil	5452	155	2.84299	6883702	72.6856	9.10847e-05	60x	Complete Genome	0	0	C1	1
GCF_015767795.1	Streptomyces clavuligerus	F1D10	lab	5430	181	3.33333	6879575	72.6925	0	317.0x	Complete Genome	0	0	C1	1
GCF_015767815.1	Streptomyces clavuligerus	F1D14	lab	5429	191	3.51814	6864099	72.6964	0	440.0x	Complete Genome	0	0	C1	1
GCF_015767875.1	Streptomyces clavuligerus	F1D26	X	5430	162	2.98343	6878125	72.6904	0	485.0x	Complete Genome	0	0	C1	1
GCF_007113405.2	Streptomyces sp. RLB1-8	RLB1-8	Microscale soil grain	10029	508	5.06531	11765395	70.2334	0	149.0x	Complete Genome	0	0	C2	1
GCF_007113485.2	Streptomyces sp. S1D4-23	S1D4-23	Microscale soil grain	10256	550	5.36271	12057750	70.1859	1.65868e-06	59.0x	Chromosome	0	0	C2	1
GCF_007113505.2	Streptomyces sp. S1A1-8	S1A1-8	Microscale soil grain	10236	564	5.50996	12037094	70.2097	0	53.0x	Complete Genome	0	0	C2	1
GCF_007113565.2	Streptomyces sp. S1A1-7	S1A1-7	Microscale soil grain	10005	505	5.04748	11713216	70.2489	2.42461e-05	58.0x	Chromosome	0	0	C2	1
GCF_012273535.1	Streptomyces sp. RLB1-33	RLB1-33	grain of soil from rhizosphere; lateral root 1	10033	905	9.02023	12127650	70.0083	0	221x/41x	Complete Genome	0	0	C2	1
GCF_007113425.2	Streptomyces sp. RLB3-17	RLB3-17	Microscale soil grain	10296	567	5.50699	12022941	70.205	0	66.0x	Complete Genome	0	0	C2	0
GCF_007113445.1	Streptomyces sp. RLB3-5	RLB3-5	Microscale soil grain	9930	510	5.13595	11898970	70.1945	0.000680059	53.0x	Chromosome	0	0	C2	0
GCF_007113465.1	Streptomyces sp. S1A1-3	S1A1-3	Microscale soil grain	10130	536	5.29121	12042091	70.2085	1.16259e-06	54.0x	Chromosome	0	0	C2	0
GCF_007113525.2	Streptomyces sp. RLB1-9	RLB1-9	Microscale soil grain	10178	569	5.59049	11940408	70.2284	0	106.0x	Complete Genome	0	0	C2	0
GCF_007113545.2	Streptomyces sp. RLB3-6	RLB3-6	Microscale soil grain	10459	617	5.89923	12338170	70.121	1.04554e-05	54.0x	Chromosome	0	0	C2	0
GCF_007113585.2	Streptomyces sp. S1D4-20	S1D4-20	Microscale soil grain	10129	534	5.27199	11851273	70.2112	1.68758e-06	55.0x	Chromosome	0	0	C2	0
GCF_007113665.2	Streptomyces sp. S1D4-14	S1D4-14	Microscale soil grain	9894	514	5.19507	11723552	70.2343	0	46.0x	Complete Genome	0	0	C2	0
GCF_018310535.1	Streptomyces mirabilis	P16B-1	fresh creek bank soil, topsoil	7686	355	4.61879	9103359	70.2144	0	86.2x	Complete Genome	0	0	C2	0
GCF_013364175.1	Streptomyces sp. NA02536	NA02536	marine sediment	6636	122	1.83846	7707218	72.2303	0	150x	Complete Genome	0	0	C3	1
GCF_020783515.1	Streptomyces fungicidicus	F10	Laboratory	5820	96	1.64948	6740826	72.1379	0	340x	Complete Genome	0	0	C3	1
GCF_020783535.1	Streptomyces fungicidicus	F9	Laboratory	5819	96	1.64977	6740828	72.1376	0	195x	Complete Genome	0	0	C3	1
GCF_020783555.1	Streptomyces fungicidicus	F8	Laboratory	5820	95	1.6323	6741257	72.138	0	180x	Complete Genome	0	0	C3	1
GCF_020783575.1	Streptomyces fungicidicus	ATCC 21013	soil	5819	94	1.6154	6740828	72.1376	0	144x	Complete Genome	0	0	C3	1
GCF_001931635.1	Streptomyces sp. Tue 6075	Tue6075	soil	6728	160	2.37812	7931832	71.569	6.30371e-07	103.9x	Complete Genome	0	0	C4	1
GCF_002832675.1	Streptomyces sp. S063	S063	marine sediment	6225	593	9.5261	7614683	71.4852	0	150.0x	Complete Genome	0	0	C4	1
GCF_003147545.1	Streptomyces globisporus	TFH56	flower	6321	345	5.458	7488586	71.5997	0	37.0x	Complete Genome	0	0	C4	1
GCF_020341595.1	Streptomyces sp. WA6-1-16	WA6-1-16	intestine	6895	139	2.01595	8214879	71.6102	0	300.0x	Complete Genome	0	0	C4	1
GCF_023716005.1	Streptomyces filamentosus	L30	soil	6595	135	2.04701	7749151	71.4735	0	357.84x	Complete Genome	0	0	C4	1
GCF_021491675.1	Streptomyces sp. R527F	R527F	sediment	6763	187	2.76505	7850121	71.5312	0	100.0x	Complete Genome	0	0	C4	0
GCF_001278095.1	Streptomyces sp. CFMR 7	CFMR-7	Latex	6803	147	2.16081	8207742	72.0568	0	147x	Complete Genome	0	0	C5	1
GCF_002094995.1	Streptomyces sp. S8	S8	soil	6223	151	2.42648	7529075	72.3066	0	25	Complete Genome	0	0	C5	1
GCF_003352445.1	Streptomyces cavourensis	TJ430	soil	6322	135	2.1354	7613757	72.1245	0	132.7x	Complete Genome	0	0	C5	1
GCF_023277965.1	Streptomyces sp. HNA39	HNA39	sediment	6115	256	4.18643	7351753	71.9418	0	253.0x	Complete Genome	0	0	C5	1
GCF_024365045.1	Streptomyces cavourensis	F2	soil	6549	157	2.39731	7846900	72.0227	0	243.0x	Complete Genome	0	0	C5	1
GCF_002082175.1	Streptomyces violaceoruber	S21	Seabed sludge	6680	120	1.79641	7916045	72.6505	0	45.0x	Complete Genome	0	0	C6	1
GCF_016906185.1	Streptomyces californicus	FDAARGOS_1209	DSMZ Isolate	6604	145	2.19564	7814960	72.636	0	563.84x	Complete Genome	0	0	C6	1
GCF_016906225.1	Streptomyces californicus	FDAARGOS_1211	DSMZ Isolate	6604	145	2.19564	7826524	72.6357	0	524.71x	Complete Genome	0	0	C6	1
GCF_016906265.1	Streptomyces californicus	FDAARGOS_1210	DSMZ Isolate	6689	144	2.15279	7919564	72.5922	0	624.55x	Complete Genome	0	0	C6	1
GCF_017311125.1	Streptomyces sp. M54	M54	pupae	6527	150	2.29815	7767664	72.6454	0	112.74x	Complete Genome	0	0	C6	1
GCF_000707925.2	Streptomyces rimosus	R6-500	soil	7574	201	2.65382	8919161	71.9462	0.000358666	157.0x	Chromosome	0	0	C7	1
GCF_006229535.1	Streptomyces rimosus	WT5260	lab	7917	238	3.00619	9365899	71.9576	0	1500.0x	Complete Genome	0	0	C7	1
GCF_008704655.1	Streptomyces rimosus	ATCC 10970	soil	7905	206	2.60595	9361154	71.9597	0	50X	Complete Genome	0	0	C7	1
GCF_022760195.1	Streptomyces rimosus	R7	soil	7899	229	2.8991	9368017	71.957	0	281.1x	Complete Genome	0	0	C7	1
GCF_024218735.1	Streptomyces rimosus	HP126	mutant of Streptomyces rimosus subsp. rimosus R7	7250	198	2.73103	9108208	72.0173	0	237.1x	Complete Genome	0	0	C7	1
GCF_001983975.1	Streptomyces autolyticus	CGMCC0516	soil sample	7865	281	3.57279	10029028	71.1439	0	279x	Complete Genome	0	0	C8	1
GCF_002591335.1	Streptomyces malaysiensis	DSM 4137	soil	8249	263	3.18827	10694678	71.0983	0	100.0x	Complete Genome	0	0	C8	1
GCF_002812405.1	Streptomyces sp. M56	M56	fungus-growing termite nest	9071	380	4.18917	11742376	70.989	0	94.0x	Complete Genome	0	0	C8	1
GCF_015689475.1	Streptomyces solisilvae	HNM0141	ENVO:00005769	8933	432	4.836	11639536	71.0319	0	180.0x	Complete Genome	0	0	C8	1
GCF_021233395.1	Streptomyces sp. HNM0561	HNM0561	ENVO:01000161	8974	402	4.47961	11656895	71.0316	0	100.0x	Complete Genome	0	0	C8	1
GCF_000403665.1	Streptomyces lividans	1326	soil	7204	392	5.44142	8496762	71.4254	0.010225	170.0x	Chromosome	0	0	C9	1
GCF_000739105.1	Streptomyces lividans	TK24	X	7274	134	1.84218	8345283	72.2443	0	189.4x	Complete Genome	0	0	C9	1
GCF_008931305.1	Streptomyces coelicolor A3(2)	CFB_NBC_0001	X	7511	209	2.78259	8667664	72.1193	0	75.0x	Complete Genome	0	0	C9	1
GCF_013317105.1	Streptomyces coelicolor	M1154/pAMX4/pGP1416	X	7505	207	2.75816	8585093	71.9714	0	65.5x	Complete Genome	0	0	C9	1
GCF_900104935.1	Streptomyces sp. 2114.2	2114.2	X	7483	192	2.56582	8620263	72.1143	1.16006e-05	149x	Chromosome	0	0	C9	1
GCF_000253235.1	Streptomyces venezuelae	ATCC 10712	X	7190	221	3.07371	8226158	72.4003	0.00111303	61.0x	Chromosome	0	0	C10	1
GCF_001886595.1	Streptomyces venezuelae	NRRL B-65442	X	7236	131	1.81039	8222198	72.4658	0	155.0x	Complete Genome	0	0	C10	1
GCF_008639045.1	Streptomyces venezuelae	ATCC 21113	X	6857	104	1.5167	7893803	72.5357	0	103X	Complete Genome	0	0	C10	1
GCF_008639165.1	Streptomyces venezuelae	ATCC 10712	soil	7230	127	1.75657	8223505	72.4642	0	53X	Complete Genome	0	0	C10	1
GCF_008705255.1	Streptomyces venezuelae	ATCC 10595	compost soil	6787	139	2.04803	7871480	72.5347	0	88X	Complete Genome	0	0	C10	1
GCF_001434355.1	Streptomyces anulatus	ATCC 11523	X	7462	140	1.87617	8759578	71.733	0.000155487	103x	Chromosome	0	0	C11	1
GCF_014495705.1	Streptomyces sp. CB00271	CB00271	lake mud	6834	221	3.23383	8309852	71.6043	0	100.0x	Complete Genome	0	0	C11	1
GCF_019378935.1	Streptomyces anulatus	VUW1	lichen	7484	151	2.01764	8874447	71.4884	0	61.0x	Complete Genome	0	0	C11	1
GCF_020783455.1	Streptomyces anulatus	YINM00001	X	7012	148	2.11067	8372992	71.72	0	186.0x	Complete Genome	0	0	C11	1
GCF_023210535.1	Streptomyces sp. WAC00303	WAC00303	soil	7212	460	6.37826	8548838	71.4931	0.00060593	58.0x	Chromosome	0	0	C11	1
GCF_000091305.1	Streptomyces scabiei 87.22	87.22	X	8501	246	2.89378	10148695	71.4528	0	472.0x	Complete Genome	0	0	C12	1
GCF_017933115.1	Streptomyces sp. LBUM 1482	LBUM 1482	part of plant	8110	348	4.291	9782455	71.5556	0	167x	Complete Genome	0	0	C12	1
GCF_017933235.1	Streptomyces sp. LBUM 1480	LBUM 1480	part of plant	8214	361	4.39494	9982980	71.5135	0	153x	Complete Genome	0	0	C12	1
GCF_017933255.1	Streptomyces sp. LBUM 1475	LBUM 1475	part of plant	8140	254	3.12039	9741971	71.5785	0	159x	Complete Genome	0	0	C12	1
GCF_001485125.1	Streptomyces scabiei	S58	X	8423	332	3.94159	10001327	71.5384	2.85962e-05	249x	Scaffold	193185	20	C12	1
GCF_013364375.1	Streptomyces sp. NA03103	NA03103	marine sediment	7024	118	1.67995	8088762	72.2096	0	150x	Complete Genome	0	0	C13	1
GCF_018310575.1	Streptomyces sp. V17-9	V17-9	seagrass	7156	112	1.56512	8151966	72.1671	0	128.0x	Complete Genome	0	0	C13	1
GCF_016017415.1	Streptomyces sp. HB-N217	HB-N217	deep-sea	6854	574	8.37467	8252994	72.1722	0	50.0x	Contig	41623	66	C13	1
GCF_020861705.1	Streptomyces sp. R1	R1	Water canal sediments	6844	167	2.44009	7936694	72.2695	0	30.0x	Contig	237932	8	C13	1
GCF_014280945.1	Streptomyces sp. SS06011	SS06011	saltern field soil	7018	545	7.76575	8429580	71.9236	0	270.0x	Contig	392281	7	C13	1
GCF_000772045.1	Streptomyces sp. CCM_MD2014	CCM_MD2014	Soil	7248	141	1.94536	8274043	72.1252	0	89.22x	Complete Genome	0	0	C13	0
GCF_021383925.1	Streptomyces sp. BSE6.1	BSE6.1	Coastal sediment	7060	123	1.74221	8024389	72.2535	6.231e-07	100.0x	Complete Genome	0	0	C13	0
GCF_004522685.1	Streptomyces sp. H23	H23	SCA medium	7533	151	2.00451	8594820	72.0297	2.32698e-05	275.0x	Scaffold	318436	10	C13	0
GCF_023669605.1	Streptomyces sp. G3	G3	soil	7149	131	1.83242	8078269	72.2493	0	100x	Contig	328641	10	C13	0
GCF_001767375.1	Streptomyces olivaceus	KLBMP 5084	X	6475	550	8.49421	8180260	72.4055	0	200	Complete Genome	0	0	C14	1
GCF_011650445.1	Streptomyces sp. VN1	VN1	Marine	7043	147	2.08718	8341703	72.4395	0	80.0x	Complete Genome	0	0	C14	1
GCF_015244315.1	Streptomyces olivaceus	SCSIO T05	sediment	7039	198	2.8129	8458055	72.507	0	8458055.0x	Complete Genome	0	0	C14	1
GCF_022827705.1	Streptomyces sp. CB09030	CB09030	soil	6953	127	1.82655	8368456	72.5134	0	1510.0x	Complete Genome	0	0	C14	1
GCF_020685665.1	Streptomyces sp. CT1-17	CT1-17	rhizosphere soil	6814	133	1.95186	8015389	72.5947	0	914x	Contig	315560	8	C14	1
GCF_023805375.1	Streptomyces sp. STCH 565 A	STCH 565 A	X	7436	209	2.81065	8492054	72.2958	0	100.0x	Contig	116947	24	C14	0
GCF_000404005.1	Streptomyces sp. FXJ7.023	FXJ7.023	X	6724	447	6.64783	8215649	72.484	0	100x	Contig	312303	9	C14	0
GCF_004104485.1	Streptomyces sp. endophyte_N2	endophyte_N2	X	7134	137	1.92038	8428700	71.8257	0	131.87x	Complete Genome	0	0	C15	1
GCF_014673495.1	Streptomyces griseofuscus	DSM 40191	X	7461	301	4.03431	8721740	71.6312	0	144.0x	Complete Genome	0	0	C15	1
GCF_016467295.1	Streptomyces murinus	Am1	X	7304	136	1.86199	8539264	71.8059	0	175.1x	Complete Genome	0	0	C15	1
GCF_021300715.1	Streptomyces sp. CMSTAAHL-2	CMSTAAHL-2	mangrove sediment	7165	202	2.81926	8379201	71.8766	0	150.0x	Contig	55964	45	C15	1
GCF_004794665.1	Streptomyces sp. S816	S816	soil	7319	208	2.84192	8584460	71.7231	1.98032e-05	130.0x	Scaffold	1933410	2	C15	1
GCF_008064995.1	Streptomyces rochei	7434AN4	X	7017	249	3.54853	8364802	71.6999	0	143x	Complete Genome	0	0	C15	0
GCF_900091975.1	Streptomyces sp. LamerLS-31b	LamerLS-31b	X	7300	391	5.35616	8516683	71.5791	0	22x	Contig	72318	36	C15	0
GCF_010119355.1	Streptomyces sp. TR1341	TR1341	decontaminated sputum	7011	534	7.6166	8502107	71.8351	0	59.0x	Contig	87030	25	C15	0
GCF_016457305.1	Streptomyces sp. CRPSP2-6A1	CRPSP2-6A1	rhizosphere	7054	580	8.22229	8634150	71.5759	0	383.0x	Contig	8542030	1	C15	0
GCF_001975025.1	Streptomyces alfalfae	ACCC40021	root	7079	271	3.82822	8625867	72.0937	0	310.8	Complete Genome	0	0	C16	1
GCF_003573485.1	Streptomyces fradiae	NKZ-259	soil	6785	238	3.50774	8081458	72.1324	2.4748e-07	120.0x	Complete Genome	0	0	C16	1
GCF_016128295.1	Streptomyces alfalfae	Men-myco-93-63	soil	7203	280	3.88727	8856609	72.006	0	80.0x	Complete Genome	0	0	C16	1
GCF_018141485.1	Streptomyces alfalfae	XN-04	rhizosphere soil	6897	213	3.0883	8254035	72.0619	0	100.0x	Complete Genome	0	0	C16	1
GCF_004798575.1	Streptomyces sp. A1499	A1499	Fecal Material	7284	240	3.29489	8717755	72.1391	0	277.9x	Contig	259018	10	C16	1
GCF_001509505.1	Streptomyces sp. NRRL S-1521	NRRL S-1521	X	7150	297	4.15385	8541802	72.1755	1.17071e-07	100.0x	Contig	104904	24	C16	0
GCF_001729485.1	Streptomyces lydicus	103	China: Tianjin	7000	187	2.67143	8201357	72.2186	0	100x	Complete Genome	0	0	C17	1
GCF_001984445.1	Streptomyces lydicus	GS93	soil	7031	205	2.91566	8243179	72.0148	0	200.0x	Complete Genome	0	0	C17	1
GCF_002090335.1	Streptomyces sp. MOE7	MOE7	Farm Soil	6920	400	5.78035	8399509	71.9929	0	180.0x	Complete Genome	0	0	C17	1
GCF_020790115.1	Streptomyces lydicus	M01	soil	6702	173	2.58132	7832127	72.0408	0	235.99x	Complete Genome	0	0	C17	1
GCF_004125245.1	Streptomyces lydicus	ATCC 25470	soil	6788	213	3.13789	7935716	72.0162	0	123.0x	Contig	4205013	1	C17	1
GCF_000147815.2	Streptomyces violaceusniger	Tu 4113	soil	8470	482	5.69067	10657107	70.9693	0	30x	Complete Genome	0	0	C18	1
GCF_001598115.1	Streptomyces sp. AgN23	AgN23	X	8719	566	6.49157	10858739	70.8689	0	77.0x	Complete Genome	0	0	C18	1
GCF_003595545.1	Streptomyces sp. 11-1-2	11-1-2	Scab lesion on potato tuber	9209	524	5.69009	11603877	70.8487	0	230.0x	Complete Genome	0	0	C18	1
GCF_018069625.1	Streptomyces yatensis	DSM 41771	X	8349	239	2.86262	10360357	71.4108	0	144.5x	Complete Genome	0	0	C18	1
GCF_900105695.1	Streptomyces melanosporofaciens	DSM 40318	X	8599	619	7.19851	10769732	71.02	0	104x	Contig	10257104	1	C18	1
GCF_003949695.1	Streptomyces sp. WAC05858	WAC05858	soil	8860	856	9.6614	10846423	70.8111	0	56.0x	Contig	22710	136	C18	0
GCF_021890875.1	Streptomyces sp. PSAA01	PSAA01	soil	7647	440	5.75389	9224189	71.1812	0	99.0x	Contig	86830	35	C18	0
GCF_017592595.1	Streptomyces sp. NEAU-YJ-81	NEAU-YJ-81	soil	9307	727	7.81132	11884167	70.7707	3.36582e-06	400x	Scaffold	248158	13	C18	0
GCF_000444875.1	Streptomyces collinus Tu 365	Tu 365	X	6473	185	2.85803	8272925	72.6009	2.41752e-07	61.35	Complete Genome	0	0	C19	1
GCF_021496465.1	Streptomyces collinus	SQ	X	5789	146	2.52202	7502433	72.8403	0	165x	Complete Genome	0	0	C19	1
GCF_021496485.1	Streptomyces collinus	L2	X	5498	122	2.21899	6891949	72.7581	0	143x	Complete Genome	0	0	C19	1
GCF_018604545.1	Streptomyces sp. MG62	MG62	soil	7572	96	1.26783	8599513	71.2229	0	120.0x	Complete Genome	0	0	C20	1
GCF_024442315.1	Streptomyces sp. CRLD-Y-1	CRLD-Y-1	leaves	7571	102	1.34725	8599387	71.2231	0	302.3x	Complete Genome	0	0	C20	1
GCF_024442335.1	Streptomyces sp. CRCS-T-1	CRCS-T-1	soil	7545	106	1.4049	8577985	71.2304	0	214.88x	Complete Genome	0	0	C20	1
GCF_004795715.1	Streptomyces sp. SS52	SS52	X	6884	257	3.73329	8184045	72.4659	0	156.0x	Complete Genome	0	0	C21	1
GCF_005490965.1	Streptomyces sp. SGAir0924	SGAir0924	air	6522	138	2.11592	7653753	72.6408	0	44.78x	Complete Genome	0	0	C21	1
GCF_014651095.1	Streptomyces geysiriensis	JCM 4962	X	6775	146	2.15498	7902438	72.569	8.90864e-05	146X	Scaffold	172967	16	C21	1
GCF_014650215.1	Streptomyces vinaceusdrappus	JCM 4529	X	7358	187	2.54145	8461620	72.4612	1.78453e-05	123X	Scaffold	255017	11	C21	1
GCF_014650135.1	Streptomyces plicatus	JCM 4504	X	7150	177	2.47552	8368647	71.9658	2.43767e-05	137X	Scaffold	512933	7	C21	1
GCF_020034615.1	Streptomyces sp. A144	A144	soil	6857	129	1.88129	8085430	72.6154	0	100.0x	Complete Genome	0	0	C21	0
GCF_000259895.1	Streptomyces sp. TOR3209	TOR3209	tomato rhizosphere	7108	404	5.68374	8013370	72.6207	0	164x	Contig	20147	135	C21	0
GCF_000972435.1	Streptomyces sp. MBT28	MBT28	soil	7014	384	5.47476	8003530	72.4179	0.000421564	200.0x	Scaffold	23204	105	C21	0
GCF_001595515.1	Streptomyces sp. CC71	CC71	sediment from the Churince hydrological system	6518	641	9.83431	7888579	72.3484	0.0033385	180.0x	Scaffold	40674	56	C21	0
GCF_003949835.1	Streptomyces sp. WAC02707	WAC02707	soil	7664	510	6.65449	8839931	72.4023	0	300.15x	Contig	109702	23	C21	0
GCF_000720675.1	Streptomyces sp. NRRL WC-3795	NRRL WC-3795	X	6632	186	2.80458	7612017	72.5812	0	246x	Contig	184506	12	C21	0
GCF_003984905.1	Streptomyces sp. WAC05458	WAC05458	soil	7240	204	2.81768	8509075	72.4341	0	89.1x	Contig	185087	14	C21	0
GCF_018070055.1	Streptomyces sp. RT42	RT42	ENVO:01000999	6713	488	7.26948	8180685	72.4734	0	76x	Contig	288093	10	C21	0
GCF_003984935.1	Streptomyces sp. WAC04189	WAC04189	soil	7001	135	1.9283	8168388	72.5544	0	117.0x	Contig	365405	7	C21	0
GCF_013363575.1	Streptomyces sp. KAI 90	KAI 90	compost [ENVO:00002170]	6715	455	6.77587	8198194	72.5462	0	800x	Contig	365888	10	C21	0
GCF_003984925.1	Streptomyces sp. WAC08401	WAC08401	soil	7046	157	2.22821	8211538	72.5831	0	123.63x	Contig	374052	7	C21	0
GCF_003984975.1	Streptomyces sp. WAC08452	WAC08452	soil	6762	134	1.98166	7951559	72.6387	0	103.5x	Contig	388384	7	C21	0
GCF_018070125.1	Streptomyces sp. RM99	RM99	ENVO:01000999	6504	400	6.15006	7904977	72.5858	0	139x	Contig	441565	6	C21	0
GCF_020873855.1	Streptomyces sp. DH1	DH1	Desert soil	7037	199	2.82791	8250702	72.4202	0	74x	Contig	490332	5	C21	0
GCF_003116795.1	Streptomyces sp. CS207	CS207	X	5771	100	1.7328	6664327	72.5304	0.00119412	177.89x	Scaffold	532902	4	C21	0
GCF_003984965.1	Streptomyces sp. WAC06128	WAC06128	soil	6910	135	1.95369	8079482	72.5805	0	84.4x	Contig	573971	5	C21	0
GCF_003949905.1	Streptomyces sp. WAC06273	WAC06273	soil	6632	150	2.26176	7780669	72.5008	0	117.1x	Contig	590111	5	C21	0
GCF_014854025.1	Streptomyces sp. VITNK9	VITNK9	soil	6492	407	6.26925	7920076	72.6756	2.36109e-05	469.0x	Scaffold	1271901	3	C21	0
GCF_019029505.1	Streptomyces sp. Osf17	Osf17	soil	6433	478	7.43044	7967258	72.6366	0	275x	Contig	7883883	1	C21	0
GCF_019029485.1	Streptomyces sp. Babs14	Babs14	soil	6461	452	6.99582	7999102	72.6387	0	266x	Contig	7884453	1	C21	0
GCF_000340845.1	Streptomyces hygroscopicus	TL01	X	8337	387	4.64196	9840102	72.0397	0	65.0x	Complete Genome	0	0	C22	1
GCF_001447075.1	Streptomyces hygroscopicus	KCTC 1717	soil	8804	469	5.32712	8648026	72.082	0	144x	Complete Genome	0	0	C22	1
GCF_014650735.1	Streptomyces canarius	JCM 4733	X	8905	528	5.92925	10647065	71.8984	4.01049e-05	105X	Scaffold	162104	17	C22	1
GCF_001514055.1	Streptomyces corchorusii	DSM 40340	soil	8782	397	4.52061	10309547	71.8591	0.00232425	119.0x	Scaffold	211102	14	C22	1
GCF_014650115.1	Streptomyces olivaceoviridis	JCM 4499	X	8235	430	5.22162	9763431	72.079	3.9945e-06	59X	Scaffold	278653	11	C22	1
GCF_000245355.1	Streptomyces hygroscopicus	5008	X	8571	432	5.04025	10145833	71.8928	9.85626e-08	241.26X	Complete Genome	0	0	C22	0
GCF_000385945.1	Streptomyces fulvissimus	DSM 40593	X	6806	140	2.05701	7905758	71.4794	0	25X	Complete Genome	0	0	C23	1
GCF_013364315.1	Streptomyces fulvissimus	NA06532	soil	6666	207	3.10531	7790974	71.5401	0	150x	Complete Genome	0	0	C23	1
GCF_017358145.1	Streptomyces sp. CA-256286	CA-256286	muddy soil from torrent	6560	222	3.38415	7726360	71.5693	0	108.0x	Complete Genome	0	0	C23	1
GCF_001418625.1	Streptomyces luridiscabiei	NRRL B-24455	potato	6878	515	7.48764	7921781	71.3459	0.000292358	75.0x	Scaffold	18006	132	C23	1
GCF_000725705.1	Streptomyces sp. NRRL S-623	NRRL S-623	soil	6627	138	2.08239	7717870	71.6253	1.69736e-05	162x	Scaffold	327626	10	C23	1
GCF_002242735.1	Streptomyces sp. 2R	2R	water	7374	263	3.56659	8486085	71.3164	1.1784e-06	26.0x	Contig	78584	38	C23	0
GCF_000716935.1	Streptomyces alboviridis	NRRL B-1579	X	7522	280	3.72241	8571085	71.2505	0	264x	Contig	264758	10	C23	0
GCF_002633395.1	Streptomyces sp. ScaeMP-e48	ScaeMP-e48	X	7222	169	2.34007	8325244	71.3034	0	Unknown	Contig	458130	7	C23	0
GCF_014650075.1	Streptomyces microflavus	JCM 4496	X	7350	175	2.38095	8517311	71.2258	5.04854e-06	59X	Scaffold	540362	6	C23	0
GCF_019336385.1	Streptomyces sp. 09ZI22	09ZI22	potato tuberosphere soil	6466	599	9.26384	8044523	71.4937	0	1111.0x	Contig	599835	5	C23	0
GCF_000827005.1	Streptomyces albus	DSM 41398	soil	6580	202	3.06991	8384669	72.6443	0	26x	Complete Genome	0	0	C24	1
GCF_001753425.1	Streptomyces albus	BK3-25	soil	6552	194	2.96093	8308430	72.6448	0	25x	Complete Genome	0	0	C24	1
GCF_003675345.1	Streptomyces albus	ZD11	soil	6538	219	3.34965	8317371	72.6452	0	180.0x	Complete Genome	0	0	C24	1
GCF_012273655.1	Streptomyces physcomitrii	LD120	X	5638	478	8.47818	7635704	72.9358	1.04771e-05	100x	Scaffold	284420	10	C24	1
GCF_001750785.1	Streptomyces rubrolavendulae	MJM4426	Soil	5297	186	3.51142	6543262	74.7843	0	92x	Complete Genome	0	0	C25	1
GCF_008704425.1	Streptomyces fradiae	ATCC 10745	soil	5529	191	3.45451	6725579	74.6997	0	50X	Complete Genome	0	0	C25	1
GCF_023376055.1	Streptomyces fradiae	ZXY017	X	4955	211	4.25832	6125725	74.7541	0	100.0x	Complete Genome	0	0	C25	1
GCF_000725715.1	Streptomyces sp. NRRL WC-3719	NRRL WC-3719	X	5531	312	5.64093	6572375	74.6498	7.9119e-06	222x	Scaffold	20270	96	C25	1
GCF_002119225.1	Streptomyces fradiae	DSM 40063	soil	5584	258	4.62034	6716312	74.4512	0.00166848	471x	Scaffold	22907	93	C25	1
GCF_003173275.1	Streptomyces sp. NEAU-S7GS2	NEAU-S7GS2	soil	7928	366	4.61655	9641634	70.7895	0	64.0x	Complete Genome	0	0	C26	1
GCF_003994375.1	Streptomyces lydicus	WYEC 108	soil	7495	318	4.24283	9125666	70.799	0	65.0x	Complete Genome	0	0	C26	1
GCF_011290345.1	Streptomyces sp. ID38640	ID38640	soil	7114	257	3.61259	8790195	70.7358	0.00334361	20.0x	Chromosome	0	0	C26	1
GCF_008087005.1	Streptomyces sp. WAC01526	WAC01526	X	7800	518	6.64103	9351366	70.7692	0	24.0x	Contig	20394	137	C26	1
GCF_014649275.1	Streptomyces libani subsp. libani	JCM 4322	X	7610	225	2.95664	9124469	71.0073	1.36994e-05	59X	Scaffold	661423	5	C26	1
GCF_002705665.1	Streptomyces sp. SceaMP-e96	SceaMP-e96	X	7798	350	4.48833	9563454	70.822	0.000132693	Unknown	Scaffold	247990	12	C26	0
GCF_009863085.1	Streptomyces sp. SID4951	SID4951	X	7539	619	8.21064	9563454	70.822	0.000132693	52x	Scaffold	247990	12	C26	0
GCF_900090095.1	Streptomyces sp. SceaMP-e96	SceaMP-e96	X	7798	350	4.48833	9563454	70.822	0.000132693	180x	Scaffold	247990	12	C26	0
GCF_000375625.1	Streptomyces sp. FxanaC1	FxanaC1	X	6640	203	3.05723	7846427	71.1207	3.12244e-05	Unknown	Contig	299381	10	C26	0
GCF_009865035.1	Streptomyces sp. SID8375	SID8375	flower	6397	442	6.90949	7846427	71.1207	3.12244e-05	52x	Contig	299381	10	C26	0
GCF_000816025.1	Streptomyces sp. 769	769	soil	8253	368	4.45898	10100774	71.6772	0	50.0x	Complete Genome	0	0	C27	1
GCF_016917755.1	Streptomyces noursei	A-2-1	X	8117	410	5.05113	9857535	71.726	0	100.0x	Complete Genome	0	0	C27	1
GCF_021496785.1	Streptomyces sp. A1-5	A1-5	soil sample	7729	445	5.75754	9459690	71.7965	0	100.0x	Complete Genome	0	0	C27	1
GCF_014650635.1	Streptomyces albulus	JCM 4718	X	8648	429	4.96068	10266931	71.459	8.86341e-06	59X	Scaffold	214837	14	C27	1
GCF_002891315.1	Streptomyces noursei	JCM 4701	soil, campus of the University of Tokyo	8354	437	5.23103	10123402	71.2144	0.000671415	300.0x	Scaffold	834997	4	C27	1
GCF_001011035.1	Streptomyces sp. CNQ-509	CNQ-509	marine sediment	6647	274	4.12216	8039333	73.0676	1.24388e-07	87.7x	Complete Genome	0	0	C28	1
GCF_002847285.1	Streptomyces sp. CMB-StM0423	CMB-StM0423	beach sand	6593	240	3.64022	8029398	73.1415	0	65.0x	Complete Genome	0	0	C28	1
GCF_003945505.1	Streptomyces sp. WAC 06738	WAC 06738	soil	6871	256	3.7258	8324535	73.1848	0	148.0x	Complete Genome	0	0	C28	1
GCF_004104505.1	Streptomyces sp. M2	M2	X	7791	133	1.7071	8718751	70.6879	0	197.99x	Complete Genome	0	0	C29	1
GCF_021441825.1	Streptomyces sp. CRSS-Y-16	CRSS-Y-16	plant leaves	7685	144	1.87378	8624193	70.7495	0	100.0x	Complete Genome	0	0	C29	1
GCF_019857225.1	Streptomyces sp. KC 17012	KC 17012	zinc tailings	7737	243	3.14075	8642823	70.7863	0	133.0x	Contig	119887	22	C29	1
GCF_003046555.1	Streptomyces sp. VMFN-G11Ma	VMFN-G11Ma	X	7590	165	2.17391	8558085	70.7388	5.44514e-05	175.0x	Scaffold	403852	8	C29	1
GCF_004115015.1	Streptomyces sp. MG	MG	X	7792	139	1.78388	8732134	70.6866	0	227.58x	Contig	8728723	1	C29	1
GCF_001685355.1	Streptomyces lincolnensis	NRRL 2936	X	8906	287	3.22255	10319054	71.0104	0	26x	Complete Genome	0	0	C30	1
GCF_014083905.1	Streptomyces lincolnensis	B48	X	8161	271	3.32067	10008966	71.032	0	100.0x	Complete Genome	0	0	C30	1
GCF_900236475.1	Streptomyces chartreusis	# NRRL3882	soil	7690	233	3.02991	8983317	71.2257	0	100x	Complete Genome	0	0	C31	1
GCF_900236505.1	Streptomyces chartreusis	# NRRL3882	soil	7690	233	3.02991	8983317	71.2257	0	100x	Complete Genome	0	0	C31	1
GCF_000226455.1	Streptomyces chartreusis	NRRL 12338	X	7734	314	4.05999	8893692	71.0244	0.00374378	40.9x	Scaffold	78086	36	C31	1
GCF_009862985.1	Streptomyces sp. SID5464	SID5464	X	7465	587	7.86336	8893692	71.0244	0.00374378	52x	Scaffold	78086	36	C31	1
GCF_008704715.1	Streptomyces chartreusis	ATCC 14922	soil	8472	113	1.33381	9912098	70.9912	0	50X	Complete Genome	0	0	C32	1
GCF_013375055.1	Streptomyces chartreusis	NA02069	marine sediment	9372	258	2.75288	11234141	70.5688	0	150x	Complete Genome	0	0	C32	1
GCF_003977875.1	Streptomyces sp. WAC 01325	WAC 01325	soil	8872	500	5.63571	10449247	70.5643	0	30.0x	Contig	37166	82	C32	1
GCF_018530775.1	Streptomyces sp. Tu102	Tu102	soil	8223	498	6.05618	9885404	70.9164	0	98.0x	Contig	491445	9	C32	1
GCF_900105465.1	Streptomyces sp. PAN_FS17	PAN_FS17	X	8812	288	3.26827	10467880	70.8281	0	124x	Contig	10129720	1	C32	1
GCF_900105275.1	Streptomyces sp. KS_5	KS_5	X	8696	274	3.15087	10344370	70.875	0	154x	Contig	9065883	1	C32	0
GCF_003595235.1	Streptomyces griseorubiginosus	3E-1	Plant root	8216	168	2.04479	9512378	70.9428	0	107.0x	Complete Genome	0	0	C33	1
GCF_006516935.1	Streptomyces griseorubiginosus	BTU6	rhizosphere	7904	173	2.18877	9226027	71.152	0	243.0x	Complete Genome	0	0	C33	1
GCF_000719505.1	Streptomyces sp. NRRL B-3229	NRRL B-3229	X	7517	231	3.07303	8694115	71.0782	0	240x	Contig	353313	10	C33	1
GCF_000383655.1	Streptomyces sp. 351MFTsu5.1	351MFTsu5.1	X	8177	184	2.25021	9330122	70.9788	6.64514e-05	Unknown	Scaffold	428484	9	C33	1
GCF_004341025.1	Streptomyces sp. BK205	BK205	X	8322	147	1.7664	9594474	70.9312	3.15807e-05	156.0x	Scaffold	502770	8	C33	1
GCF_002019855.1	Streptomyces antibioticus	DSM 41481	soil	7390	148	2.00271	8480704	71.6879	0.00323145	111x	Chromosome	0	0	C34	1
GCF_012044595.1	Streptomyces antibioticus	DSM 41481	soil	7289	292	4.00604	8473575	71.8926	0	279.0x	Complete Genome	0	0	C34	1
GCF_013363615.1	Streptomyces sp. CAI-85	CAI-85	compost [ENVO:00002170]	7067	552	7.81095	8316190	72.0075	0	750x	Contig	148248	15	C34	1
GCF_900177255.1	Streptomyces sp. Amel2xC10	Amel2xC10	X	7012	155	2.2105	7976204	72.0052	1.25373e-06	138x	Scaffold	375417	7	C34	1
GCF_000931445.1	Streptomyces cyaneogriseus	NMWT 1	X	6291	267	4.24416	7762396	72.8591	0	240x	Complete Genome	0	0	C35	1
GCF_001013905.1	Streptomyces leeuwenhoekii	C34 (= DSM 42122 = NRRL B-24963)	Salar de Atacama, Atacama Desert	6489	246	3.79103	7903895	72.7657	0	120x	Complete Genome	0	0	C35	1
GCF_000696595.1	Streptomyces leeuwenhoekii	C34	hyper-arid soil sample collected from the Chaxa de Laguna, Salar de Atacama of the Atacama Desert near Tocanao	6515	493	7.56715	7854862	72.4906	0.00209323	200.0x	Scaffold	21028	112	C35	1
GCF_001047315.1	Streptomyces leeuwenhoekii	C58	soil	5921	352	5.94494	6876961	72.8366	0	100.0x	Contig	60064	33	C35	1
GCF_003994395.1	Streptomyces griseoviridis	F1-27	X	7482	215	2.87356	8963414	72.3787	0	143.0x	Complete Genome	0	0	C36	1
GCF_005222485.1	Streptomyces griseoviridis	K61	soil	7507	190	2.53097	8962736	72.3808	0	63.0x	Complete Genome	0	0	C36	1
GCF_001267885.1	Streptomyces ambofaciens	ATCC 23877	soil	6895	215	3.1182	8303940	72.2202	0	114	Complete Genome	0	0	C37	1
GCF_001632865.1	Streptomyces ambofaciens	DSM 40697	soil	6724	182	2.70672	8137876	72.3266	0	61.35	Complete Genome	0	0	C37	1
GCF_001040905.1	Streptomyces sp. PBH53	PBH53	Floor of Campus transit station	7639	354	4.63411	9153597	72.7286	0.000187904	50x	Chromosome	0	0	C38	1
GCF_019703895.1	Streptomyces sp. EAS-AB2608	NBRC 114648	soil	7760	261	3.3634	9320785	72.7045	0	53x	Complete Genome	0	0	C38	1
GCF_002155905.1	Streptomyces tricolor	NRRL B-16925	soil	7856	717	9.12678	8832356	72.4277	0.000673659	150.0x	Scaffold	15457	177	C38	1
GCF_021892415.1	Streptomyces tricolor	DSM 41685	soil	8196	417	5.08785	9428267	72.6883	3.18192e-07	172.0x	Contig	33554	86	C38	1
GCF_002251155.1	Streptomyces sp. FBKL.4005	FBKL.4005	Moutai flavour Daqu	7990	245	3.06633	9441858	72.7177	0	5x	Contig	8910108	1	C38	1
GCF_000819545.1	Streptomyces nodosus	ATCC 14899	Orinoco river basin	6434	375	5.82841	7714110	70.8001	0.00115593	20x	Chromosome	0	0	C39	1
GCF_008704995.1	Streptomyces nodosus	ATCC 14899	soil	6562	217	3.30692	7772587	70.8787	0	50X	Complete Genome	0	0	C39	1
GCF_014205035.1	Streptomyces nodosus	DSM 40109	X	6324	426	6.73624	7791312	70.8734	0	507.0x	Contig	7683536	1	C39	1
GCF_000802245.2	Streptomyces pluripotens	MUSC 135	Mangrove	6070	252	4.15157	7346075	69.9425	0	217.22x	Complete Genome	0	0	C40	1
GCF_000816465.3	Streptomyces pluripotens	MUSC 137	Mangrove	6248	271	4.33739	7586568	69.9205	0	217.14x	Complete Genome	0	0	C40	1
GCF_000816485.1	Streptomyces sp. MUSC 125	MUSC 125	Mangrove	6513	291	4.46799	7656461	70.0234	0	94.0x	Contig	139282	18	C40	1
GCF_022414615.1	Streptomyces sp. MUM 16J	MUM 16J	mangrove soil	6466	303	4.68605	7671699	70.0526	0	108.0x	Contig	164408	15	C40	1
GCF_007363395.1	Streptomyces spectabilis	NRRL 2792	soil sample	7786	203	2.60724	9505665	72.4446	0	250.0x	Complete Genome	0	0	C41	1
GCF_008704795.1	Streptomyces spectabilis	ATCC 27465	soil	8043	145	1.80281	9807160	72.4366	0	50X	Complete Genome	0	0	C41	1
GCF_014649235.1	Streptomyces spectabilis	JCM 4308	X	8750	280	3.2	10646606	72.084	3.09958e-06	43X	Scaffold	356483	8	C41	1
GCF_014203475.1	Streptomyces spectabilis	CECT 3146	X	8408	609	7.2431	10707350	72.0535	1.11139e-05	140.0x	Scaffold	539022	8	C41	1
GCF_022698305.1	Streptomyces spectabilis	KCTC9218	forest soil	8180	140	1.71149	9967045	72.3712	0	323.0x	Contig	9677765	1	C41	1
GCF_001278075.1	Streptomyces pristinaespiralis	HCCB 10218	chemical and physical mutagen treatment of ATCC 25486	6862	174	2.5357	8532592	71.5414	0	320.0x	Complete Genome	0	0	C42	1
GCF_014070435.1	Streptomyces pristinaespiralis	PR11	mutagenisis derived	6676	309	4.62852	8112061	71.4894	0	155.0x	Complete Genome	0	0	C42	1
GCF_904440635.1	Streptomyces sp. KY70	# Streptomyces sp. KY70 genome	soil	6688	260	3.88756	7838151	71.5815	0	115x	Complete Genome	0	0	C43	1
GCF_904440645.1	Streptomyces sp. KY75	# Streptomyces sp. KY75 genome	soil	6725	221	3.28625	7837660	71.5844	0	116x	Complete Genome	0	0	C43	1
GCF_008932075.1	Streptomyces arboris	TRM68085	wetlands	7217	267	3.6996	8300205	71.3894	0.00037987	80.778x	Scaffold	97244	24	C43	1
GCF_000718135.1	Streptomyces cyaneofuscatus	NRRL B-2570	X	6888	203	2.94715	7899007	71.5535	0	270x	Contig	353815	9	C43	1
GCF_000373405.1	Streptomyces sp. ScaeMP-e10	ScaeMP-e10	X	6956	132	1.89764	8075580	71.5886	0.000108847	Unknown	Scaffold	822299	4	C43	1
GCF_003116675.1	Streptomyces sp. CS090A	CS090A	X	7139	159	2.2272	8298873	71.4569	0.00124113	372.20x	Scaffold	323608	8	C43	0
GCF_003367645.1	Streptomyces sp. IB2014 011-12	IB2014 011-12	larvae	7086	183	2.58256	8153082	71.513	0	37.0x	Contig	374019	7	C43	0
GCF_001983595.1	Streptomyces sp. IB2014 011-1	IB2014 011-1	Trichoptera larvae from lake water	7183	155	2.15787	8195763	71.5041	4.67315e-05	706x	Scaffold	484465	5	C43	0
GCF_003675975.1	Streptomyces sp. CBMAI 2042	CBMAI 2042	X	7087	165	2.32821	8211326	71.422	0.000103028	166.0x	Scaffold	526175	6	C43	0
GCF_009872615.1	Streptomyces sp. SID5594	SID5594	X	6642	448	6.74496	8075580	71.5886	0.000108847	52x	Scaffold	822299	4	C43	0
GCF_002028385.1	Streptomyces sp. 3211	3211	soil	7274	405	5.56778	8232231	72.089	0	200.0x	Complete Genome	0	0	C44	1
GCF_002080455.1	Streptomyces sp. Sge12	Sge12	forest soil of Shengnongjia	6957	157	2.25672	7983613	72.2095	0	85.0x	Complete Genome	0	0	C44	1
GCF_001270565.1	Streptomyces virginiae	NRRL B-1447	X	7458	368	4.9343	8614071	71.6198	3.2505e-06	95.0x	Contig	82152	32	C44	1
GCF_001279625.1	Streptomyces sp. WM6368	WM6368	soil	7193	262	3.64243	8212860	72.2254	8.52322e-07	78.0x	Contig	98566	24	C44	1
GCF_000717925.1	Streptomyces sp. NRRL S-241	NRRL S-241	soil from Salvador	7745	228	2.94383	8768483	72.0706	0	164x	Contig	176453	16	C44	1
GCF_000364805.1	Streptomyces sp. PAMC 26508	PAMC 26508	X	6388	161	2.52035	7526197	71.0683	0	65.5x	Complete Genome	0	0	C45	1
GCF_000720405.1	Streptomyces sp. NRRL B-24051	NRRL B-24051	X	6448	183	2.83809	7539096	71.1229	0	216x	Contig	341215	8	C45	1
GCF_000720395.1	Streptomyces flavovirens	NRRL B-2182	X	6616	200	3.02297	7670646	71.0521	0	248x	Contig	371279	7	C45	1
GCF_003268965.1	Streptomyces avidinii	CG 885	X	6581	172	2.61358	7653760	71.0842	7.6433e-05	204.0x	Scaffold	588328	6	C45	1
GCF_900207595.1	Streptomyces microflavus	CG 893	X	6407	158	2.46605	7372250	71.1246	3.05199e-05	199x	Scaffold	623933	5	C45	1
GCF_004524875.1	Streptomyces sp. S501	S501	sediment from seaside wetland around Yalujiang river	6013	301	5.00582	7173651	71.1886	0	100.0x	Complete Genome	0	0	C45	0
GCF_000721595.1	Streptomyces sp. NRRL S-325	NRRL S-325	X	6510	170	2.61137	7558826	71.1024	0	200x	Contig	543600	5	C45	0
GCF_000717245.1	[Kitasatospora] papulosa	NRRL B-16504	X	6514	199	3.05496	7568795	70.9619	0	158x	Contig	625243	4	C45	0
GCF_009862365.1	Streptomyces sp. SID7815	SID7815	X	6012	415	6.90286	7337497	71.1423	0	52x	Contig	7337497	1	C45	0
GCF_000412265.2	Streptomyces sp. Mg1	Mg1	soil	6654	322	4.83919	7868178	72.2583	1.01675e-06	30X;80X	Complete Genome	0	0	C46	1
GCF_018555775.1	Streptomyces sp. CJ_13	CJ_13	soil	7698	723	9.39205	9178482	71.9768	0	30.0x	Contig	22476	113	C46	1
GCF_003846165.1	Streptomyces sp. ADI91-18	ADI91-18	X	7340	325	4.42779	8639978	70.4198	0.0261248	63.1x	Scaffold	53788	43	C46	1
GCF_001905425.1	Streptomyces sp. MJM1172	MJM1172	X	6994	288	4.11782	8048201	72.3909	0.000582863	150.0x	Scaffold	150594	17	C46	1
GCF_017825375.1	Streptomyces sp. KCTC 0041BP	KCTC 0041BP	soil	6444	165	2.56052	7536885	72.4517	0	80.0x	Scaffold	6854191	1	C46	1
GCF_003721495.1	Streptomyces sp. ADI95-16	ADI95-16	X	6981	293	4.19711	8184000	72.1875	0	158.0x	Complete Genome	0	0	C46	0
GCF_002803195.1	Streptomyces sp. CB02120-2	CB02120-2	soil	7288	200	2.74424	8451160	72.3621	0.000138916	150.0x	Scaffold	317535	8	C46	0
GCF_001905025.1	Streptomyces sp. CB03578	CB03578	soil	7254	215	2.96388	8401755	72.3429	6.17728e-05	120.0x	Scaffold	374431	8	C46	0
GCF_014650555.1	Streptomyces goshikiensis	JCM 4640	X	7205	210	2.91464	8382331	72.3692	8.2316e-06	59X	Scaffold	522381	6	C46	0
GCF_002803845.1	Streptomyces lavendulae	CCM 3239	X	7262	302	4.15863	8691711	72.632	0	172.0x	Complete Genome	0	0	C47	1
GCF_018255875.1	Streptomyces lavendulae	Del-LP	X	6918	222	3.20902	8035918	72.8879	0	44.2x	Complete Genome	0	0	C47	1
GCF_000718155.1	Streptomyces lavendulae	NRRL B-2774	orchard soil	7491	402	5.36644	8466185	72.7128	2.36234e-06	174x	Contig	164157	18	C47	1
GCF_002192455.1	Streptomyces albireticuli	MDJK11	peony rhizosphere	6633	216	3.25645	8144417	72.823	0	88.0x	Complete Genome	0	0	C48	1
GCF_023330645.1	Streptomyces sp. HU2014	HU2014	soil	6722	139	2.06784	8170612	72.8168	4.52842e-06	161.0x	Chromosome	0	0	C48	1
GCF_019880305.1	Streptomyces decoyicus	NRRL 2666	X	7228	317	4.38572	8632952	70.9229	0	116.68x	Complete Genome	0	0	C49	1
GCF_022846675.1	Streptomyces hygroscopicus	HOK021	soil	7114	189	2.65673	8461249	70.9425	0	714.3x	Complete Genome	0	0	C49	1
GCF_001270575.1	Streptomyces decoyicus	NRRL 2666	garden soil	7297	392	5.37207	8586029	70.9661	2.09643e-06	69.0x	Contig	75047	33	C49	1
GCF_023544705.1	Streptomyces sp. MCA2	MCA2	plant	7902	255	3.22703	9318759	70.8518	0	68.0x	Contig	131274	24	C49	1
GCF_000719605.1	Streptomyces sp. NRRL S-1813	NRRL S-1813	soil from Medicine Bow Mts.	7269	354	4.87	8474751	70.8695	0	204x	Contig	205734	12	C49	1
GCF_008704855.1	Streptomyces platensis	ATCC 23948	soil	7114	239	3.35957	8501012	71.0876	0	50X	Complete Genome	0	0	C50	1
GCF_012273495.1	Streptomyces sp. RPA4-5	RPA4-5	grain of soil from rhizosphere; principal root 4	7329	527	7.19061	9051652	70.9701	1.11582e-05	72x/76x	Chromosome	0	0	C50	1
GCF_014656235.1	Streptomyces glebosus	JCM 4954	X	7097	305	4.29759	8393947	71.121	2.52563e-05	120X	Scaffold	208485	14	C50	1
GCF_000829715.2	Streptomyces lydicamycinicus	NBRC 110027	X	7012	202	2.88078	8319549	71.1027	0.000733333	93x	Scaffold	724454	5	C50	1
GCF_009811575.1	Streptomyces glebosus	NBRC 13786	soil	7082	282	3.98193	8442457	71.0801	0	473x	Contig	8442457	1	C50	1
GCF_000280865.2	Streptomyces auratus AGR0001	AGR0001	soil	6526	174	2.66626	7901452	71.4296	0	559.0x	Complete Genome	0	0	C51	1
GCF_900221035.1	Streptomyces sp. 2323.1	2323.1	X	6750	208	3.08148	8212455	71.1856	1.21766e-05	122x	Chromosome	0	0	C51	1
GCF_004122755.1	Streptomyces sp. TM32	TM32	rhizosphere soil of turmeric	5906	233	3.94514	6909112	71.3946	1.44736e-07	330.55x	Contig	33909	58	C51	1
GCF_007994955.1	Streptomyces sp. ISID311	ISID311	X	6749	216	3.20047	8187711	71.0438	0	52.0x	Contig	327270	8	C51	1
GCF_016876065.1	Streptomyces sioyaensis	B-5408	X	6155	505	8.20471	7862213	71.5601	0	57x	Contig	1927626	2	C51	1
GCF_900105525.1	Streptomyces sp. 2314.4	2314.4	X	6814	232	3.40475	8345204	71.0998	0	96x	Contig	4749165	1	C51	0
GCF_002797835.1	Streptomyces sp. 2333.5	2333.5	X	6696	207	3.0914	8230569	71.1872	0	157.0x	Contig	8230569	1	C51	0
GCF_900104865.1	Streptomyces sp. 2112.2	2112.2	X	6882	224	3.25487	8377187	71.1294	0	147x	Contig	8313629	1	C51	0
GCF_000695235.1	Streptomyces albulus	NK660	environment	7743	412	5.32094	9360281	72.3204	0	80x	Complete Genome	0	0	C52	1
GCF_000935185.3	Streptomyces albulus	CK-15	soil	7794	243	3.11778	9336218	72.3496	0	65.0x	Complete Genome	0	0	C52	1
GCF_000403765.2	Streptomyces albulus CCRC 11814	CCRC 11814	X	7933	284	3.57998	9304371	72.2497	1.93457e-06	174.0x	Contig	75627	38	C52	1
GCF_021366495.1	Streptomyces albulus	DS30.6	soil	7546	235	3.11423	8863720	72.6637	0	70.0x	Contig	183934	13	C52	1
GCF_003851665.1	Streptomyces albulus	NBRC 14147	X	7959	392	4.92524	9614154	72.2076	0	129x	Contig	5440599	1	C52	1
GCF_001650215.1	Streptomyces sp. RTd22	RTd22	X	8957	614	6.85497	11142275	71.2792	0	243x	Complete Genome	0	0	C53	1
GCF_013414305.1	Streptomyces sp. Rer75	Rer75	X	8374	366	4.37067	10474412	71.4184	0	76.63x	Complete Genome	0	0	C53	1
GCF_003721215.1	Streptomyces botrytidirepellens	NEAU-LD23	soil	9126	764	8.37169	11008137	71.3381	3.06137e-05	131.0x	Scaffold	24675	125	C53	1
GCF_001640565.1	Streptomyces sp. RTd22	RTd22	X	9218	372	4.03558	11185248	71.2688	0.000429137	70.0x	Scaffold	179613	20	C53	1
GCF_000297155.3	Streptomyces tsukubensis	NRRL18488	X	6344	130	2.04918	7950181	71.8657	0	224.0x	Complete Genome	0	0	C54	1
GCF_003932715.1	Streptomyces tsukubensis	NRRL 18488	soil sample	6338	150	2.36668	7963742	71.8685	0	102.0x	Complete Genome	0	0	C54	1
GCF_004295505.1	Streptomyces tsukubensis	VKM Ac-2618D	X	6377	143	2.24243	7932217	71.8988	0.000135019	202.0x	Scaffold	385017	8	C54	1
GCF_000213055.1	Streptomyces sp. Tu6071	Tu6071	X	6130	170	2.77325	7359380	73.1195	1.35881e-05	27x	Chromosome	0	0	C55	1
GCF_002288075.1	Streptomyces sp. CLI2509	CLI2905	X	5769	239	4.14283	7088673	73.3382	0	253x	Complete Genome	0	0	C55	1
GCF_900091755.1	Streptomyces sp. TverLS-915	TverLS-915	X	5953	255	4.28355	7048370	73.3973	2.83754e-07	21x	Contig	32343	71	C55	1
GCF_000179195.1	Streptomyces sp. SA3_actG	SA3_actG	X	6255	287	4.58833	7443083	73.3222	0	149.012407x	Contig	59002	44	C55	1
GCF_004123705.1	Streptomyces sp. GZWMJZ-114	GZWMJZ-114	X	6258	147	2.34899	7527876	73.286	1.20884e-05	30.0x	Scaffold	449490	6	C55	1
GCF_009862405.1	Streptomyces sp. SID4945	SID4945	X	5738	525	9.14953	7169314	73.4311	1.53432e-06	52x	Contig	55778	36	C55	0
GCF_900091485.1	Streptomyces sp. LcepLS	LcepLS	X	6072	189	3.11265	7154322	73.4336	1.39776e-07	59x	Contig	55778	36	C55	0
GCF_020099395.1	Streptomyces mobaraensis	DSM 40587	soil	6393	218	3.40998	7638929	73.0588	0	469.0x	Complete Genome	0	0	C56	1
GCF_022220465.1	Streptomyces sp. TYQ1024	TYQ1024	soil	6274	181	2.88492	7506783	73.062	0	100.0x	Complete Genome	0	0	C56	1
GCF_014253015.1	Streptomyces sp. TYQ1024	TYQ1024	soil	6093	508	8.33744	7600256	73.1472	0	265.0x	Contig	222984	12	C56	1
GCF_013364335.1	Streptomyces buecherae	NA00687	marine sediment	6860	276	4.02332	9069632	72.8739	0	150x	Complete Genome	0	0	C57	1
GCF_014295035.1	Streptomyces buecherae	AC541	Myotis velifer	6390	220	3.44288	8416829	73.1443	0	200.0x	Complete Genome	0	0	C57	1
GCF_019049085.1	Streptomyces buecherae	AC628_RSS909	X	6309	543	8.60675	8505429	73.1726	0.00017189	50x	Scaffold	84321	32	C57	1
GCF_019049205.1	Streptomyces buecherae	AC563_RSS885	X	6394	503	7.86675	8593003	73.1544	0.000211335	50x	Scaffold	98927	26	C57	1
GCF_019049225.1	Streptomyces buecherae	AC564_RSS886	X	6383	492	7.70797	8585453	73.165	0.000101101	50x	Scaffold	128498	20	C57	1
GCF_000237305.1	Streptomyces cattleya	NRRL 8057	X	5350	231	4.31776	6283062	72.9399	0	204x	Complete Genome	0	0	C58	1
GCF_000240165.1	Streptomyces cattleya	DSM 46488	X	5347	249	4.65682	6282967	72.9398	0	103.0x	Complete Genome	0	0	C58	1
GCF_009862885.1	Streptomyces sp. SID5468	SID5468	X	5137	359	6.98851	6283062	72.9399	0	52x	Contig	6283062	1	C58	1
GCF_000993785.3	Streptomyces xiamenensis	318	sediment	5195	188	3.61886	5961402	72.0226	0	382x	Complete Genome	0	0	C59	1
GCF_016605905.1	Streptomyces sp. XC 2026	XC 2026	20cm of sediment in the coastal zone	5158	122	2.36526	5836896	72.098	0	510.0x	Complete Genome	0	0	C59	1
GCF_000719915.1	Streptomyces sp. NRRL F-2890	NRRL F-2890	C.C.Carpenter, Syracuse U. Res. Corp.	5281	145	2.74569	5942201	72.0912	0	420x	Contig	515854	5	C59	1
GCF_002128305.1	Streptomyces marincola	SCSIO 03032	sediment	5321	118	2.21763	6287975	73.5188	0	165.0x	Complete Genome	0	0	C60	1
GCF_020410765.1	Streptomyces sp. SCSIO 64649	SCSIO 64649	stony coral Favites sp.	5565	132	2.37197	6629020	73.5825	0	444.0x	Complete Genome	0	0	C60	1
GCF_009498275.1	Streptomyces fagopyri	QMT-28	soil	7383	239	3.23717	8880330	71.2391	0	120.0x	Complete Genome	0	0	C61	1
GCF_002946835.1	Streptomyces dengpaensis	XZHG99	soil	7304	488	6.68127	8541354	69.9055	0	114.0x	Complete Genome	0	0	C62	1
GCF_002742045.1	Streptomyces sp. HG99	HG99	soil	7511	505	6.72347	8624389	69.5968	0.0054347	115.0x	Scaffold	175232	15	C62	1
GCF_000009765.2	Streptomyces avermitilis	MA-4680	X	7483	348	4.65054	9025608	70.7166	0	65.0x	Complete Genome	0	0	C63	1
GCF_001514135.1	Streptomyces avermitilis	DSM 46492	soil	7559	294	3.8894	8950231	70.524	0.00309411	89.5x	Scaffold	247714	8	C63	1
GCF_000764715.1	Streptomyces avermitilis	NBRC 14893	X	8767	431	4.91616	10426843	70.5567	0.000267675	67x	Scaffold	400101	9	C63	1
GCF_000968255.1	Streptomyces avermitilis	MA-4680	X	8683	453	5.21709	10468295	70.5534	0.000273588	1090x	Scaffold	486485	7	C63	1
GCF_009862865.1	Streptomyces sp. SID5469	SID5469	X	7158	670	9.36016	9025608	70.7166	0	52x	Contig	9025608	1	C63	1
GCF_016598615.1	Streptomyces sp. ZYC-3	ZYC-3	soil	9343	188	2.0122	11027222	70.2053	0	120.0x	Complete Genome	0	0	C64	1
GCF_023273835.1	Streptomyces sp. LRE541	LRE541	X	8212	239	2.91038	9966248	70.8509	0	100.0x	Complete Genome	0	0	C65	1
GCF_014650955.1	Streptomyces tauricus	JCM 4837	X	8071	254	3.14707	9713444	70.8245	9.36846e-06	95X	Scaffold	212787	13	C65	1
GCF_014701115.1	Streptomyces aurantiacus	JCM 4677	X	7887	222	2.81476	9428393	70.2879	0	62X	Complete Genome	0	0	C66	1
GCF_001418335.1	Streptomyces aurantiacus	NRRL ISP-5412	X	7805	475	6.08584	9255252	70.2254	0.000258124	75.0x	Scaffold	28924	87	C66	1
GCF_003955715.1	Streptomyces aquilus	GGCR-6	X	9080	202	2.22467	10393987	70.8478	0	120.0x	Complete Genome	0	0	C67	1
GCF_001514065.1	Streptomyces antibioticus	DSM 40234	soil	8984	212	2.35975	10145887	70.6813	0.00123784	102.1x	Scaffold	419334	8	C67	1
GCF_900206255.1	Streptomyces sp. TLI_55	TLI_55	X	8968	225	2.50892	10204079	70.7645	0	68x	Contig	9395442	1	C67	1
GCF_003963535.1	Streptomyces cyaneochromogenes	MK-45	soil	8951	395	4.41291	10677137	70.6299	0	120.0x	Complete Genome	0	0	C68	1
GCF_023554615.1	Streptomyces sp. AS02	AS02	soil	8651	398	4.60062	10053542	70.5937	0.000309344	97.91x	Scaffold	170347	20	C68	1
GCF_003330845.1	Streptomyces sp. Go-475	Go-475	soil	7377	229	3.10424	8570609	71.9569	0	76.4x	Complete Genome	0	0	C69	1
GCF_013085465.1	Streptomyces asoensis	H2S5	moss soil	8452	315	3.72693	10044300	71.0354	0	200.0x	Complete Genome	0	0	C70	1
GCF_022807935.1	Streptomyces sp. HP-A2021	HP-A2021	soil	8305	265	3.19085	9607552	71.0154	0	154.0x	Complete Genome	0	0	C71	1
GCF_008705135.1	Streptomyces coeruleorubidus	ATCC 13740	soil	8137	259	3.18299	9335698	71.0874	0	50X	Complete Genome	0	0	C72	1
GCF_014649455.1	Streptomyces coeruleorubidus	JCM 4359	X	8160	282	3.45588	9302305	71.1113	0.000279608	123X	Scaffold	216893	14	C72	1
GCF_014649195.1	Streptomyces bellus	JCM 4292	X	8207	305	3.71634	9421870	71.1206	0.000186693	122X	Scaffold	221025	14	C72	1
GCF_003443735.1	Streptomyces sp. CC0208	CC0208	marine mud	8088	308	3.80811	9320089	70.5852	0	111.0x	Complete Genome	0	0	C73	1
GCF_000383615.1	Streptomyces canus	299MFChir4.1	X	9024	515	5.707	10479972	70.3238	0.00064733	Unknown	Scaffold	167116	19	C73	1
GCF_024612035.1	Streptomyces sp. DSM 40750	DSM 40750	X	8705	489	5.61746	11540835	70.3216	0	287.0x	Complete Genome	0	0	C74	1
GCF_900129855.1	Streptomyces sp. 3214.6	3124.6	X	8036	329	4.09408	9375551	70.6682	1.0666e-05	152x	Chromosome	0	0	C75	1
GCF_024612015.1	Streptomyces sp. CA-210063	CA-210063	Soil under Heteropyxis natalensis	9004	404	4.48689	10859970	70.4481	0	55.0x	Complete Genome	0	0	C76	1
GCF_001484565.1	Streptomyces sp. CdTB01	CdTB01	soil	8654	295	3.40883	9902731	71.5785	0	52.04x	Complete Genome	0	0	C77	1
GCF_023516615.1	Streptomyces panaciradicis	NBRC 109811	Rhizoplane	8442	355	4.20516	9519748	71.695	0	116.0x	Contig	71020	40	C77	1
GCF_018128905.1	Streptomyces sp. A2-16	A2-16	Potato rhizosphere, Soil	8561	179	2.09088	9765518	70.8924	0	147.0x	Complete Genome	0	0	C78	1
GCF_015160855.1	Streptomyces ferrugineus	CCTCC AA2014009	X	8568	282	3.29132	9959088	70.8591	0	88.5x	Complete Genome	0	0	C79	1
GCF_014701095.1	Streptomyces tuirus	JCM 4255	X	6620	183	2.76435	7561001	71.4373	0	67X	Complete Genome	0	0	C80	1
GCF_019733245.1	Streptomyces sp. WAC04114	WAC04114	soil	7361	488	6.62953	8523417	71.2541	3.50798e-05	144.0x	Scaffold	35025	71	C80	1
GCF_014648995.1	Streptomyces massasporeus	JCM 4139	X	7994	259	3.23993	9073213	71.3017	1.98386e-06	43X	Scaffold	311383	8	C80	1
GCF_015160875.1	Streptomyces chromofuscus	DSM 40273	X	6378	335	5.25243	7483282	71.6136	0	88.7x	Complete Genome	0	0	C81	1
GCF_014649435.1	Streptomyces chromofuscus	JCM 4354	X	7075	460	6.50177	8285318	71.4022	0.00101782	43X	Scaffold	100643	26	C81	1
GCF_013009255.1	Streptomyces sp. Z423-1	Z423-1	soil	8115	458	5.64387	9460473	70.77	0	85.79x	Complete Genome	0	0	C82	1
GCF_006539505.1	Streptomyces spinoverrucosus	NBRC 14228	X	8014	399	4.97879	9220073	70.6917	0	116x	Contig	109659	21	C82	1
GCF_013433285.1	Streptomyces gossypiisoli	TRM 44567	cotton field	7639	727	9.51695	9324019	70.7653	2.04847e-05	100.0x	Scaffold	141610	18	C82	1
GCF_014651195.1	Streptomyces spinoverrucosus	JCM 5077	X	8003	395	4.93565	9251462	70.6884	4.48578e-05	87X	Scaffold	245753	12	C82	1
GCF_019733235.1	Streptomyces sp. TRM72054	TRM72054	silt	7633	465	6.09197	8904414	70.7658	0	319.0x	Contig	281159	11	C82	1
GCF_009857135.1	Streptomyces sp. HM190	HM190	mangrove soil	6309	253	4.01014	7762826	71.9755	0	138.0x	Complete Genome	0	0	C83	1
GCF_009184865.1	Streptomyces phaeolivaceus	GY16	plant leaves	8444	451	5.34107	10116136	70.8532	0	120.0x	Complete Genome	0	0	C84	1
GCF_004803895.1	Streptomyces hawaiiensis	ATCC 12236	soil	7657	406	5.30234	8876928	70.9943	0	100.0x	Complete Genome	0	0	C85	1
GCF_000955965.1	Streptomyces variegatus	NRRL B-16380	X	7658	344	4.49203	8775595	71.2413	0	184.0x	Contig	220724	13	C85	1
GCF_000725785.1	Streptomyces flavovariabilis	NRRL B-16367	X	7604	348	4.57654	8762262	71.2438	2.39664e-06	85x	Scaffold	285929	9	C85	1
GCF_008704575.1	Streptomyces galilaeus	ATCC 14969	soil	6778	111	1.63765	7756194	71.4401	0	50X	Complete Genome	0	0	C86	1
GCF_002154575.1	Streptomyces bobili	NRRL B-1338	soil	7173	578	8.058	8062541	71.2263	0.000416866	100.0x	Scaffold	17336	132	C86	1
GCF_014650835.1	Streptomyces galilaeus	JCM 4757	X	8129	304	3.7397	9317583	71.1864	5.3662e-06	59X	Scaffold	250279	13	C86	1
GCF_001542625.1	Streptomyces griseochromogenes	ATCC 14511	X	9192	482	5.24369	10764674	70.7563	0	101x	Complete Genome	0	0	C87	1
GCF_017874495.1	Streptomyces griseochromogenes	DSM 40499	X	8857	772	8.71627	10651229	70.8122	0	141.0x	Contig	435346	9	C87	1
GCF_011193355.1	Streptomyces sp. JB150	JB150	Thar Desert soil	6392	185	2.89424	7318937	72.7077	0.000262333	212.0x	Chromosome	0	0	C88	1
GCF_023923245.1	Streptomyces phaeoluteigriseus	Qhu-M197	soil	7559	334	4.41857	9026270	71.5557	0	68.51291x	Complete Genome	0	0	C89	1
GCF_003208035.1	Streptomyces actuosus	ATCC 25421	soil actinomycetes	7143	179	2.50595	8145579	72.5327	0	40.0x	Complete Genome	0	0	C90	1
GCF_014656055.1	Streptomyces griseosporeus	JCM 4766	X	7129	137	1.92173	8163924	72.4802	4.42189e-05	112X	Scaffold	586463	4	C90	1
GCF_001027185.1	Streptomyces incarnatus	NRRL 8089	soil	7545	339	4.49304	8648285	71.4794	0.00310004	50.0x	Chromosome	0	0	C91	1
GCF_001419685.1	Streptomyces puniciscabiei	NRRL B-24456	potato	7816	647	8.27789	8807122	71.3273	0.000267851	75.0x	Scaffold	25403	103	C91	1
GCF_006715785.1	Streptomyces puniciscabiei	DSM 41929	X	8002	360	4.49888	9146138	71.385	0	469.0x	Contig	6617564	1	C91	1
GCF_008704515.1	Streptomyces viridosporus	ATCC 39115	soil	6215	239	3.84553	7280536	72.5565	0	50X	Complete Genome	0	0	C92	1
GCF_000156435.1	Streptomyces viridosporus	ATCC 14672	X	7029	681	9.68843	8511919	69.7684	0.0339102	133x	Scaffold	24170	92	C92	1
GCF_000316095.1	Streptomyces viridosporus	T7A	Soil with decomposing organic matter, Idaho	7014	413	5.88822	8293298	72.3777	0.00177493	30x	Scaffold	143684	20	C92	1
GCF_003146615.1	Streptomyces sp. NWU49	NWU49	rhizosphere of maize	7581	376	4.95977	8905076	72.2718	0.000117237	50.0x	Contig	282532	11	C92	1
GCF_021545335.1	Streptomyces sp. GQFP	GQFP	soli at the root of Elaeagnus pungens	7155	226	3.15863	8306813	69.8359	0	109.0x	Complete Genome	0	0	C93	1
GCF_022385335.1	Streptomyces deccanensis	KCTC 19241	X	8549	229	2.67868	10101518	71.1267	0	100.0x	Complete Genome	0	0	C94	1
GCF_021665875.1	Streptomyces sp. AMCC400023	AMCC400023	Potato Common Scab	8852	249	2.81292	10556261	71.2869	0	114.8x	Complete Genome	0	0	C95	1
GCF_900114955.1	Streptomyces sp. cf124	CF124	X	8268	280	3.38655	9995208	71.3547	0.000338162	114x	Scaffold	254880	14	C95	1
GCF_000958545.1	Streptomyces sp. FxanaA7	FxanaA7	X	8675	304	3.50432	10443568	71.3435	0.000559196	Unknown	Scaffold	271853	15	C95	1
GCF_014930365.1	Streptomyces caniscabiei	NE06-02D	potato tuber	8923	644	7.2173	10932736	71.2656	9.86029e-05	32x	Scaffold	446049	10	C95	1
GCF_014930405.1	Streptomyces caniscabiei	NE06-02F	potato tuber	8771	652	7.43359	10834619	71.2875	3.59034e-05	45x	Scaffold	480712	7	C95	1
GCF_001611795.1	Streptomyces qaidamensis	S10	soil	7812	309	3.95545	9083372	71.2579	0	278x	Complete Genome	0	0	C96	1
GCF_000717055.1	Streptomyces iakyrus	NRRL ISP-5482	soil	8186	338	4.129	9127873	71.211	0	160x	Contig	287302	11	C96	1
GCF_014650235.1	Streptomyces violaceochromogenes	JCM 4530	X	7747	247	3.18833	8856784	71.4426	8.12936e-05	80X	Scaffold	420090	7	C96	1
GCF_003041235.1	Streptomyces sp. A244	A244	X	7530	190	2.52324	8648123	71.4526	0	2257.0x	Contig	612411	5	C96	1
GCF_002214185.1	Streptomyces capitiformicae	1H-SSA4	head	9140	744	8.14004	10989391	70.025	2.72991e-06	100.0x	Chromosome	0	0	C97	1
GCF_014653855.1	Streptomyces capitiformicae	CGMCC 4.7403	X	9036	641	7.09385	10755081	70.0105	0.000183634	109X	Scaffold	144481	22	C97	1
GCF_017526105.1	Streptomyces cyanogenus	S136	soil	7237	328	4.53226	8773899	71.8374	0	974878.0x	Complete Genome	0	0	C98	1
GCF_003074055.1	Streptomyces nigra	452	mangrove soil	6707	182	2.71358	7641029	71.9123	0	300.0x	Complete Genome	0	0	C99	1
GCF_001417695.1	Streptomyces sp. JHA19	JHA19	X	6814	153	2.24538	7708767	71.949	1.81611e-06	28x	Contig	324664	8	C99	1
GCF_018070255.1	Streptomyces sp. RK62	RK62	ENVO:01000999	6553	429	6.54662	7759076	71.9539	1.28881e-06	59x	Scaffold	375048	8	C99	1
GCF_021502685.1	Streptomyces sp. FB2	FB2	X	6829	185	2.70903	7727571	71.9613	2.57519e-05	240.0x	Scaffold	390822	9	C99	1
GCF_003363195.1	Streptomyces sp. M7	M7	soil	6869	110	1.6014	7774362	71.9205	6.04551e-06	95.0x	Contig	503737	6	C99	1
GCF_019599145.1	Streptomyces sp. MG28	MG28	soil	8409	465	5.52979	10257202	70.8283	0	120.0x	Complete Genome	0	0	C100	1
GCF_006716135.1	Streptomyces calvus	DSM 41452	DSMZ	6420	135	2.1028	7766581	72.5144	0	601.0x	Complete Genome	0	0	C101	1
GCF_014649315.1	Streptomyces calvus	JCM 4326	X	6641	176	2.6502	7946438	72.4529	0.000212422	43X	Scaffold	294998	10	C101	1
GCF_014138735.1	Streptomyces calvus	CECT 3271	X	6315	424	6.71417	7943287	72.4673	0.000111415	189.0x	Scaffold	335874	8	C101	1
GCF_014138545.1	Streptomyces calvus	DSM 41692	X	6299	435	6.90586	7983969	72.4002	0	117.0x	Contig	2740563	2	C101	1
GCF_002005225.1	Streptomyces pactum	ACT12	soil	6763	262	3.87402	8550793	72.0559	0	50.0x	Complete Genome	0	0	C102	1
GCF_001414545.1	Streptomyces pactum	ACT12	soil	6874	299	4.34972	8466361	71.6291	0.0067089	84.0x	Scaffold	115344	22	C102	1
GCF_021029465.1	Streptomyces sp. Go 40/10	Go 40/10	soil	7917	266	3.35986	9635564	72.3362	0	95.0x	Complete Genome	0	0	C103	1
GCF_014648635.1	Streptomyces cinerochromogenes	JCM 3385	X	7621	232	3.04422	9098877	72.4916	1.97827e-06	64X	Scaffold	354079	9	C103	1
GCF_013046785.1	Streptomyces sp. jing01	jing01	rhizosphere soil	6688	193	2.88577	7815457	72.4534	0	120.0x	Complete Genome	0	0	C104	1
GCF_020400655.1	Streptomyces spinosus	SBTS01	Jasmine rice	7863	275	3.49739	9172287	72.4764	0	200x	Contig	350598	10	C104	1
GCF_003261055.1	Streptomyces cadmiisoli	ZFG47	soil	7609	290	3.81128	9269371	70.9386	0	120.0x	Complete Genome	0	0	C105	1
GCF_001279985.1	Streptomyces sp. AS58	AS58	soil	8914	447	5.01458	10576888	70.9161	0	81.0x	Contig	126856	27	C105	1
GCF_001735805.1	Streptomyces fodineus	TW1S1	soil	8140	474	5.8231	9698948	71.0888	0	67.0x	Complete Genome	0	0	C106	1
GCF_000761215.1	Streptomyces glaucescens	GLA.O	soil	6262	165	2.63494	7453200	73.0029	0	89.0x	Complete Genome	0	0	C107	1
GCF_001660045.1	Streptomyces parvulus	2297	X	6372	103	1.61645	7149446	72.8042	0	253.0x	Complete Genome	0	0	C108	1
GCF_021394475.1	Streptomyces parvulus	VCCM 22513	X	6772	101	1.49144	7688855	72.8295	2.60117e-05	121.0x	Scaffold	246939	10	C108	1
GCF_020907265.1	Streptomyces parvulus	SX6	Mangrove plant	6767	102	1.50731	7689048	72.8298	2.53607e-05	127.0x	Scaffold	282425	11	C108	1
GCF_014648855.1	Streptomyces parvulus	JCM 4068	X	6785	112	1.6507	7693235	72.8055	7.66908e-06	64X	Scaffold	431264	8	C108	1
GCF_020515735.1	Streptomyces parvulus	LP03	X	6832	126	1.84426	7737917	72.7132	0	150x	Contig	449913	8	C108	1
GCF_009495655.1	Streptomyces sp. SYP-A7193	SYP-A7193	soil	7114	187	2.62862	8193527	72.1892	0	240.0x	Complete Genome	0	0	C109	1
GCF_002188335.1	Streptomyces sp. CS159	CS159	X	7329	137	1.86929	8406443	72.1697	0.00119266	252.62x	Scaffold	275233	11	C109	1
GCF_010993835.1	Streptomyces sp. OM5714	OM5714	soil	7496	200	2.66809	8687242	72.0277	0.000478633	102.0x	Scaffold	284351	11	C109	1
GCF_011317205.1	Streptomyces sp. KO7888	KO7888	soil	7054	478	6.7763	8526273	72.1723	0.000369798	166.0x	Scaffold	479052	6	C109	1
GCF_003112555.1	Streptomyces coelicoflavus	NBRC 15399	X	7590	179	2.35837	8727276	72.1705	0	74x	Contig	527470	6	C109	1
GCF_000497445.1	Streptomyces roseochromogenus	DS 12.976	X	8148	693	8.50515	9663240	68.7985	0.0244335	20.4x	Chromosome	0	0	C110	1
GCF_001654495.1	Streptomyces sp. SAT1	SAT1	X	6199	174	2.8069	7472530	73.1505	0	89x	Complete Genome	0	0	C111	1
GCF_000373685.1	Streptomyces sp. PsTaAH-124	PsTaAH-124	X	7363	194	2.6348	8808859	72.9394	0.000343858	Unknown	Scaffold	329999	11	C111	1
GCF_023702655.1	Streptomyces sp. Caat 7-52	Caat 7-52	soil	7120	272	3.82022	8714294	72.1695	0	100.0x	Complete Genome	0	0	C112	1
GCF_019890645.1	Streptomyces sp. SP2-10	SP2-10	stem	7499	355	4.73396	9250775	72.0251	0	69x	Contig	157308	19	C112	1
GCF_016741855.1	Streptomyces musisoli	CH5-8	garden soil	7573	576	7.60597	9364856	72.0734	0	400x	Contig	398829	7	C112	1
GCF_003032475.1	Streptomyces sp. P3	P3	Streptomyces spp. which was isolated from Pyeonchang	8097	386	4.7672	9851971	71.3658	0	98.2x	Complete Genome	0	0	C113	1
GCF_003675325.1	Streptomyces dangxiongensis	Z022	grass soil	6478	567	8.7527	8085191	72.1634	0	213.0x	Complete Genome	0	0	C114	1
GCF_009834145.1	Streptomyces sp. HF10	HF10	gut of fungus-growing termite	6463	407	6.29739	7814787	72.1541	0	50.0x	Complete Genome	0	0	C115	1
GCF_007679425.1	Streptomyces incarnatus	DE0106	environmental	6654	313	4.70394	7738219	72.0931	0.000129875	100x	Scaffold	191305	14	C115	1
GCF_007679265.1	Streptomyces collinus	DE0114	environmental	6602	287	4.34717	7738953	72.0995	0.000101176	100x	Scaffold	192439	13	C115	1
GCF_008632955.1	Streptomyces tendae	139	soil	5907	413	6.9917	6900068	72.4667	0	70.0x	Complete Genome	0	0	C116	1
GCF_021083325.1	Streptomyces sp. CNZ748	CNZ748	marine sediment	6352	474	7.46222	7615992	72.3799	0.000108719	100.0x	Scaffold	69524	35	C116	1
GCF_018638305.1	Streptomyces sp. Vc74B-19	Vc74B-19	marine sediment	6470	462	7.14065	7629497	72.3269	0	100x	Contig	76195	31	C116	1
GCF_023930305.1	Streptomyces sp. RO-S4	RO-S4	Surface polluted water	6626	166	2.50528	7497846	72.4076	0	1800.0x	Contig	117347	19	C116	1
GCF_007828695.1	Streptomyces sp. T12	T12	X	6758	230	3.40337	7803850	72.0161	0.000166713	191.0x	Scaffold	350667	9	C116	1
GCF_011820545.1	Streptomyces sp. DSM 40868	DSM 40868	soil	7816	318	4.06858	9195693	72.208	0	217.0x	Complete Genome	0	0	C117	1
GCF_000720835.1	Streptomyces achromogenes	NRRL B-2120	garden soil	7042	274	3.89094	8112410	72.5439	0	287x	Contig	185677	16	C117	1
GCF_023370675.1	Streptomyces lavenduligriseus	GA1-1	rhizosphere soil samples of wheat	7253	322	4.43954	8390504	72.3564	0	100.0x	Contig	227024	12	C117	1
GCF_014649115.1	Streptomyces eurythermus	JCM 4206	X	7788	280	3.59527	9167999	72.5038	0.000125545	43X	Scaffold	289350	12	C117	1
GCF_016860525.1	Streptomyces rubradiris	NBRC 14000	X	7576	310	4.09187	9051737	72.3302	0	372x	Contig	5808967	1	C117	1
GCF_016612655.1	Streptomyces sp. MBT70	MBT70	alpine soil [ENVO:00005741]	7552	710	9.40148	9145311	72.3156	0.00233879	100x	Scaffold	39329	69	C117	0
GCF_014656255.1	Streptomyces rubradiris	JCM 4955	X	7543	281	3.72531	8771700	72.3836	4.81093e-05	84X	Scaffold	417125	9	C117	0
GCF_003945525.1	Streptomyces sp. WAC 01438	WAC 01438	soil	6861	236	3.43973	8138328	71.9653	0	247.0x	Complete Genome	0	0	C118	1
GCF_003977835.1	Streptomyces sp. WAC 01420	WAC 01420	soil	6936	311	4.48385	8220148	71.969	9.73218e-06	35.0x	Contig	141168	19	C118	1
GCF_022846655.1	Streptomyces seoulensis	HEK131	soil	5836	90	1.54215	6542274	71.838	0	545.1x	Complete Genome	0	0	C119	1
GCF_019090105.1	Streptomyces sp. BV129	BV129	plants rhizosphere	5496	354	6.44105	6477507	71.8612	4.63141e-07	83.50x	Contig	144188	15	C119	1
GCF_020616555.1	Streptomyces sp. BH-MK-02	BH-MK-02	soil	8568	310	3.61811	9816795	70.4622	0	120.0x	Complete Genome	0	0	C120	1
GCF_003403055.1	Streptomyces sp. AcE210	AcE210	root nodules	9025	455	5.04155	10567477	70.3865	0	127.0x	Contig	6396991	1	C120	1
GCF_009650765.1	Streptomyces sp. SUK 48	SUK 48	X	6915	362	5.235	8341671	72.3296	0	178.7069x	Complete Genome	0	0	C121	1
GCF_003259585.1	Streptomyces sp. PsTaAH-130	PsTaAH-130	X	6856	176	2.56709	8026993	72.4416	1.86869e-05	241.0x	Scaffold	332821	9	C121	1
GCF_009862035.1	Streptomyces sp. SID8366	SID8366	X	6612	467	7.06292	8026993	72.4416	1.86869e-05	52x	Scaffold	332821	9	C121	1
GCF_008016805.1	Streptomyces lavendulae	YAKB-15	soil	6759	224	3.3141	7769884	72.173	0.00108727	200.0x	Scaffold	446639	7	C121	1
GCF_008704445.1	Streptomyces prasinus	ATCC 13879	soil	6328	245	3.87168	7647592	72.0251	0	50X	Complete Genome	0	0	C122	1
GCF_001419705.1	Streptomyces prasinus	NRRL B-2712	soil	6131	542	8.84032	7433599	72.0646	0.000397923	75.0x	Scaffold	12863	173	C122	1
GCF_001418165.1	Streptomyces prasinus	NRRL B-12521	X	6374	532	8.34641	7680312	71.9982	0.000355324	75.0x	Scaffold	15168	154	C122	1
GCF_024213005.1	Streptomyces sp. MAR25Y5	MAR25Y5	Cave wall	6590	250	3.79363	8045428	72.1459	9.88139e-05	200x	Scaffold	381401	7	C122	1
GCF_001672315.1	Streptomyces sp. H-KF8	H-KF8	marine sediment	6309	275	4.35885	7684888	72.0719	0	500.0x	Contig	4115122	1	C122	1
GCF_003945545.1	Streptomyces sp. WAC 01529	WAC 01529	soil	7059	141	1.99745	8270461	71.3158	0	202.0x	Complete Genome	0	0	C123	1
GCF_004328625.1	Streptomyces seoulensis	KCTC 9819	soil	5571	100	1.79501	6339363	71.9023	0	215.88x	Complete Genome	0	0	C124	1
GCF_000725795.1	Streptomyces seoulensis	NRRL B-24310	soil	5675	154	2.71366	6383407	71.9141	4.54303e-06	53x	Scaffold	273699	8	C124	1
GCF_004784475.1	Streptomyces bauhiniae	Bv016	Bark	6018	101	1.6783	6747476	71.7306	0	500x	Contig	696214	4	C124	1
GCF_008704395.1	Streptomyces alboniger	ATCC 12461	soil	6697	171	2.55338	7962786	71.1608	0	50X	Complete Genome	0	0	C125	1
GCF_001418385.1	Streptomyces alboniger	NRRL B-1832	X	6470	451	6.97063	7547388	71.0502	0.000266185	75.0x	Scaffold	23163	94	C125	1
GCF_000717945.1	Streptomyces sp. NRRL S-920	NRRL S-920	soil	7104	241	3.39245	8247846	71.1299	0	222x	Contig	122830	23	C125	1
GCF_008642335.1	Streptomyces venezuelae	ATCC 14585	X	6955	107	1.53846	8048154	71.3488	0	85X	Complete Genome	0	0	C126	1
GCF_013423905.1	Streptomyces sp. NEAU-sy36	NEAU-sy36	maize rhizosphere soil	7130	161	2.25806	8429941	72.4998	0	150.0x	Complete Genome	0	0	C127	1
GCF_900079405.2	Streptomyces sp. F-1	# Streptomyces sp. F1	X	7138	153	2.14346	8142296	71.7313	0.0126505	165x	Scaffold	296926	8	C127	1
GCF_900104815.1	Streptomyces misionensis	DSM 40306	X	7388	177	2.39578	8473721	72.3777	0	109x	Contig	8162950	1	C127	1
GCF_008642355.1	Streptomyces venezuelae	ATCC 14583	X	7019	126	1.79513	8018484	71.2647	0	93X	Complete Genome	0	0	C128	1
GCF_002556545.1	Streptomyces formicae	KY5	Kenya	8007	139	1.73598	9611874	71.3831	0	56.0x	Complete Genome	0	0	C129	1
GCF_020026305.1	Streptomyces sp. 135	135	soil	7182	434	6.04288	8832922	71.4671	0	666.47x	Complete Genome	0	0	C130	1
GCF_008642315.1	Streptomyces venezuelae	ATCC 14584	X	7627	179	2.34693	8942078	71.1868	0	76X	Complete Genome	0	0	C131	1
GCF_008704495.1	Streptomyces kanamyceticus	ATCC 12853	soil	8461	229	2.70654	10133897	71.0304	0	50X	Complete Genome	0	0	C132	1
GCF_001418465.1	Streptomyces kanamyceticus	NRRL B-2535	X	8312	494	5.94321	9783257	70.9637	0.000347021	75.0x	Scaffold	24654	114	C132	1
GCF_023498005.1	Streptomyces durmitorensis	MS405	soil	8328	197	2.36551	9715409	70.4264	0	120.0x	Complete Genome	0	0	C133	1
GCF_014621695.1	Streptomyces sp. CRXT-Y-14	CRXT-Y-14	leaf	7005	107	1.52748	7867709	72.101	0	120.0x	Complete Genome	0	0	C134	1
GCF_010669165.1	Streptomyces aureoverticillatus	HN6	soil	7833	175	2.23414	9617533	71.5111	0	87.63x	Complete Genome	0	0	C135	1
GCF_014646335.1	Streptomyces lasiicapitis	CGMCC 4.7349	X	8044	212	2.6355	9746447	71.4868	0.000101268	61X	Scaffold	294855	13	C135	1
GCF_014489635.1	Streptomyces roseirectus	CRXT-G-22	fruit	8284	257	3.10237	9947447	71.7719	0	100.0x	Complete Genome	0	0	C136	1
GCF_006088715.1	Streptomyces sp. YIM 121038	YIM 121038	soil	8148	355	4.3569	10130554	72.8561	0	70x	Complete Genome	0	0	C137	1
GCF_013177615.1	Streptomyces sp. MNP-20	MNP-20	soil	8235	596	7.2374	10568097	72.77	2.67787e-05	868.0x	Scaffold	147764	19	C137	1
GCF_022698285.1	Streptomyces sp. AN091965	AN091965	forest soil	7838	161	2.0541	9837143	72.7214	0	382.0x	Contig	9741347	1	C137	1
GCF_003054555.1	Streptomyces lunaelactis	MM109	cave	7187	425	5.91345	8396100	69.7466	0	193.7x	Complete Genome	0	0	C138	1
GCF_013357935.1	Streptomyces lunaelactis	MM126	cave	6151	585	9.51065	7294663	69.8598	0	75x	Contig	44555	50	C138	1
GCF_013357925.1	Streptomyces lunaelactis	MMun143	cave	6714	640	9.53232	7999681	69.8303	0	52x	Contig	543791	6	C138	1
GCF_003268535.2	Streptomyces sp. ST1015	ST1015	common scab lesions on potato tubers	8370	505	6.03345	10171198	71.4321	0	177.0x	Complete Genome	0	0	C139	1
GCF_001419795.1	Streptomyces niveiscabiei	NRRL B-24457	potato	8531	798	9.35412	9549495	71.1231	0.000583277	75.0x	Scaffold	10112	277	C139	1
GCF_003268555.1	Streptomyces sp. ST1020	ST1020	common scab lesions on potato tubers	8704	717	8.23759	9893137	71.3225	0	30.0x	Contig	17536	173	C139	1
GCF_003129505.1	Streptomyces sp. V2	V2	potato	8727	317	3.63241	10249899	71.3546	0	40.0x	Contig	83624	32	C139	1
GCF_003627815.1	Streptomyces hundungensis	BH38	soil	7079	232	3.2773	8393044	70.9401	0	130.0x	Complete Genome	0	0	C140	1
GCF_005517195.1	Streptomyces exfoliatus	A1013Y	soil	6806	193	2.83573	7646296	71.5886	0	100.0x	Complete Genome	0	0	C141	1
GCF_009789635.1	Streptomyces sp. QHH-9511	QHH-9511	lichen	6394	439	6.86581	7524079	71.3426	0	200.0x	Complete Genome	0	0	C142	1
GCF_014649715.1	Streptomyces lateritius	JCM 4389	X	6735	326	4.84039	7707773	71.239	0.00138341	43X	Scaffold	88456	25	C142	1
GCF_009739905.1	Streptomyces ficellus	NRRL 8067	X	6186	118	1.90753	7078240	72.5964	0	89.0x	Complete Genome	0	0	C143	1
GCF_011751035.2	Streptomyces sp. MBT27	MBT27	soil	7169	164	2.28763	8400223	71.191	0	130.0x	Complete Genome	0	0	C144	1
GCF_014650455.1	Streptomyces xanthochromogenes	JCM 4612	X	7643	181	2.36818	8774150	71.1023	6.13165e-05	90X	Scaffold	383466	8	C144	1
GCF_014650355.1	Streptomyces xanthochromogenes	JCM 4594	X	7566	166	2.19403	8711471	71.2628	9.41288e-06	59X	Scaffold	403561	6	C144	1
GCF_022647665.1	Streptomyces formicae	1H-GS9	head	6864	412	6.00233	8177291	70.8343	0	402x	Complete Genome	0	0	C145	1
GCF_009299385.1	Streptomyces cinereoruber	ATCC 19740	soil	6505	176	2.70561	7516652	72.8922	0	50X	Complete Genome	0	0	C146	1
GCF_000716625.1	Streptomyces bikiniensis	NRRL ISP-5580	X	6420	249	3.8785	7391008	73.072	0	256x	Contig	142934	17	C146	1
GCF_000718595.1	Streptomyces bikiniensis	NRRL ISP-5582	X	6394	268	4.19143	7389938	73.0762	0	240x	Contig	232053	10	C146	1
GCF_003116715.1	Streptomyces sp. CS081A	CS081A	X	6312	153	2.42395	7213245	73.0881	0.000548713	114.86x	Scaffold	595322	5	C146	1
GCF_001592685.1	Streptomyces sp. WAC04657	WAC04657	soil	6618	308	4.65397	7761583	72.7683	0	169.7x	Contig	4907659	1	C146	1
GCF_015710995.1	Streptomyces gardneri	ATCC 15439	soil	7813	241	3.0846	9054805	71.7442	0	187.8x	Complete Genome	0	0	C147	1
GCF_006539185.1	Streptomyces gardneri	NBRC 12865	X	7813	284	3.63497	9032226	71.8196	0	121x	Contig	146657	21	C147	1
GCF_014655085.1	Streptomyces gardneri	JCM 4375	X	7889	293	3.71403	9165019	71.5216	0	122X	Contig	359967	9	C147	1
GCF_000830005.1	Streptomyces vietnamensis	GIM4.0001	soil	7670	254	3.3116	8867142	72.0892	0	286x	Complete Genome	0	0	C148	1
GCF_003610995.1	Streptomyces griseus	ATCC 13273	soil	5912	415	7.01962	7238194	71.7015	0	88.0x	Complete Genome	0	0	C149	1
GCF_009863145.1	Streptomyces sp. SID4937	SID4937	X	6424	522	8.12578	7839483	71.5416	0	52x	Contig	142272	17	C149	1
GCF_900091775.1	Streptomyces sp. ScaeMP-e83	ScaeMP-e83	X	6737	216	3.20617	7833966	71.5442	0	31x	Contig	142272	17	C149	1
GCF_003116725.1	Streptomyces sp. CS065A	CS065A	X	6064	201	3.31464	7190709	71.6319	0.00145799	540.60x	Scaffold	377645	6	C149	1
GCF_009865135.1	Streptomyces sp. SID8374	SID8374	X	6420	433	6.74455	7783376	71.6918	0	52x	Contig	5285582	1	C149	1
GCF_018866325.1	Streptomyces sp. YPW6	YPW6	sediments	6463	230	3.55872	7695589	72.0161	0	205.72x	Complete Genome	0	0	C150	1
GCF_001895105.1	Streptomyces sp. NBRC 110465	NBRC 110465	X	6486	159	2.45143	7625844	72.0426	0.000505518	107x	Scaffold	420549	6	C150	1
GCF_002777535.1	Streptomyces peucetius	ATCC 27952	soil	6528	583	8.93076	8023114	70.5931	1.20901e-05	100.0x	Complete Genome	0	0	C151	1
GCF_014651015.1	Streptomyces xantholiticus	JCM 4863	X	6609	383	5.79513	7810960	70.4959	6.78534e-05	114X	Scaffold	198543	13	C151	1
GCF_013364195.1	Streptomyces sp. NA04227	NA04227	X	6402	162	2.53046	7894562	70.818	0	150x	Complete Genome	0	0	C152	1
GCF_003330865.1	Streptomyces atratus	SCSIO_ZH16	X	7626	642	8.41857	9641288	69.5912	0	150.0x	Complete Genome	0	0	C153	1
GCF_014648655.1	Streptomyces atratus	JCM 3386	X	8225	714	8.68085	9827082	69.5943	9.36188e-05	64X	Scaffold	188329	16	C153	1
GCF_008642375.1	Streptomyces venezuelae	ATCC 15068	soil	7432	232	3.12164	8558202	71.9236	0	78X	Complete Genome	0	0	C154	1
GCF_014216315.1	Streptomyces finlayi	NBSH44	soil	6413	406	6.33089	7474454	70.0003	0	94.0x	Complete Genome	0	0	C155	1
GCF_019287315.1	Streptomyces sp. WY228	WY228	plant	7026	187	2.66154	8286721	71.7405	0	100.0x	Complete Genome	0	0	C156	1
GCF_002551145.1	Streptomyces sp. st115	st115	soil	7290	426	5.84362	8345486	71.7512	5.63179e-06	44.6x	Contig	29129	86	C156	1
GCF_002910875.1	Streptomyces sp. SM13	SM13	X	7320	481	6.57104	8436826	71.1874	0.000261828	171.2x	Scaffold	35629	68	C156	1
GCF_010548505.1	Streptomyces sp. SID14515	SID14515	X	7067	531	7.5138	8684930	71.4675	0	137.67x	Contig	124267	22	C156	1
GCF_005234185.1	Streptomyces sp. BPSDS2	BPSDS2	fresh water sediment	7206	81	1.12406	8272875	71.8212	0	234.0x	Contig	349850	9	C156	1
GCF_002910985.1	Streptomyces sp. B188M101	B188M101	DEEP-SEA	7120	419	5.88483	8223974	71.5655	0.000192243	176.3x	Scaffold	23859	103	C156	0
GCF_002910935.1	Streptomyces sp. B226SN101	B226SN101	X	7133	395	5.53764	8273663	71.6238	0.000195923	151.6x	Scaffold	25700	100	C156	0
GCF_000716025.1	Streptomyces baarnensis	NRRL B-2842	X	7138	211	2.95601	8227069	71.2809	0.00783219	74x	Scaffold	63774	42	C156	0
GCF_014655335.1	Streptomyces griseus	JCM 4516	X	6989	152	2.17485	8065044	71.8199	0.000561807	142X	Scaffold	159196	18	C156	0
GCF_022748615.1	Streptomyces sp. TRM75563	TRM75563	aheensis	7112	269	3.78234	8241837	71.4458	0.000215486	400.0x	Scaffold	160544	18	C156	0
GCF_023501965.1	Streptomyces sp. 43Y-GA-1	43Y-GA-1	leaf	7089	130	1.83383	8205055	71.8371	0.000612305	100.0x	Scaffold	168126	17	C156	0
GCF_000720915.1	Streptomyces albus subsp. albus	NRRL B-2445	X	7213	198	2.74504	8322459	71.7868	0	232x	Contig	254553	11	C156	0
GCF_003097515.1	Streptomyces tirandamycinicus	HNM0039	marine sponge	5958	190	3.18899	7289495	72.4636	0	425.0x	Complete Genome	0	0	C157	1
GCF_013018355.1	Streptomyces sp. PKU-MA01144	PKU-MA01144	coral	5854	491	8.38743	7281296	72.0493	0	227.45x	Contig	131299	22	C157	1
GCF_000010605.1	Streptomyces griseus	NBRC 13350	X	6891	144	2.08968	8545929	72.2274	0	120X	Complete Genome	0	0	C158	1
GCF_900091905.1	Streptomyces sp. OspMP-M43	OspMP-M43	X	7156	647	9.04136	8236685	72.0941	1.21408e-06	151x	Scaffold	8512	287	C158	1
GCF_009862415.1	Streptomyces sp. SID8364	SID8364	Fungus Growing Termite	6856	459	6.69487	8648704	72.1924	0.000471747	52x	Scaffold	404947	8	C158	1
GCF_000177175.2	Streptomyces sp. ACT-1	XylebKG-1	X	7163	149	2.08013	8731683	72.1096	1.14525e-05	30x	Scaffold	6030272	1	C158	1
GCF_009862245.1	Streptomyces sp. SID7816	SID7816	X	6612	433	6.5487	8545929	72.2274	0	52x	Contig	8545929	1	C158	1
GCF_900090075.1	Streptomyces sp. MnatMP-M77	MnatMP-M77	X	7141	175	2.45064	8648704	72.1924	0.000471747	195x	Scaffold	404947	8	C158	0
GCF_009863155.1	Streptomyces sp. SID4928	SID4928	X	6868	454	6.61037	8731660	72.1097	1.14526e-05	52x	Scaffold	6030272	1	C158	0
GCF_024611995.1	Streptomyces sp. NBC00162	NBC00162	soil	7460	429	5.75067	8635149	71.2304	0	40.0x	Complete Genome	0	0	C159	1
GCF_018614155.1	Streptomyces sp. ISL-44	ISL-44	steppe soil[ENVO:00005777]|soil organic matter[ENVO:04000008]	7354	723	9.83138	8758817	71.1463	0.00010949	50x	Scaffold	59624	36	C159	1
GCF_011694815.1	Streptomyces liangshanensis	QMT-12	soil	6501	146	2.24581	7716784	72.0998	0	120.0x	Complete Genome	0	0	C160	1
GCF_014489615.1	Streptomyces genisteinicus	CRPJ-33	leaf	6328	136	2.14918	7631890	73.3884	0	100.0x	Complete Genome	0	0	C161	1
GCF_008704555.1	Streptomyces nitrosporeus	ATCC 12769	soil	6422	179	2.78729	7581562	72.1722	0	50X	Complete Genome	0	0	C162	1
GCF_014650375.1	Streptomyces nitrosporeus	JCM 4598	X	6747	204	3.02357	7850800	72.1152	1.19733e-05	95X	Scaffold	272740	8	C162	1
GCF_000177195.2	Streptomyces sp. SirexAA-E	SirexAA-E	Cameron Currie (currie@bact.wisc.edu)	6363	174	2.73456	7414440	71.7482	0	30x	Complete Genome	0	0	C163	1
GCF_900095575.1	Streptomyces sp. DpondAA-F4	DpondAA-F4	X	6283	303	4.82254	7354500	71.795	2.71942e-07	27x	Contig	129868	17	C163	1
GCF_009862055.1	Streptomyces sp. SID8358	SID8358	X	5982	479	8.00736	7360219	71.7917	0.000154887	52x	Scaffold	354893	7	C163	1
GCF_003259275.1	Streptomyces sp. DpondAA-E10	DpondAA-E10	X	6347	154	2.42634	7393976	71.7946	8.04709e-05	214.0x	Scaffold	541506	6	C163	1
GCF_003254205.1	Streptomyces sp. DvalAA-21	DvalAA-21	X	6349	149	2.34683	7426643	71.7921	0	210.0x	Contig	562919	6	C163	1
GCF_003259575.1	Streptomyces sp. DpondAA-A50	DpondAA-A50	X	6353	147	2.31387	7380346	71.7897	0.00027641	191.0x	Scaffold	337025	8	C163	0
GCF_009862045.1	Streptomyces sp. SID8360	SID8360	X	6071	483	7.95586	7380346	71.7897	0.00027641	52x	Scaffold	337025	8	C163	0
GCF_000382745.1	Streptomyces sp. DvalAA-83	DvalAA-83	X	6373	174	2.73027	7452860	71.7783	1.5967e-05	Unknown	Contig	700513	4	C163	0
GCF_009862105.1	Streptomyces sp. SID8357	SID8357	X	6083	473	7.77577	7452860	71.7783	1.5967e-05	52x	Contig	700513	4	C163	0
GCF_009865465.1	Streptomyces sp. SID1	SID1	X	6045	483	7.99007	7414440	71.7482	0	52x	Contig	7414440	1	C163	0
GCF_024600715.1	Streptomyces sp. HL-66	HL-66	Meridian Valley soil sampled at Qinling Mountains, an area in Shaanxi Province located in PR China.	5683	257	4.52226	6817869	74.0029	0	187.45x	Complete Genome	0	0	C164	1
GCF_001484625.1	Streptomyces kanasensis	ZX01	woods soil	5872	417	7.1015	7026257	73.8802	1.42323e-07	35.0x	Contig	61612	36	C164	1
GCF_002009175.1	Streptomyces niveus	SCSIO 3406	deep sea sediment	6787	166	2.44585	7990492	70.461	0	315.48	Complete Genome	0	0	C165	1
GCF_002007685.1	Streptomyces sp. fd1-xmd	fd1-xmd	soil	6810	201	2.95154	7929999	72.5077	0	148x	Complete Genome	0	0	C166	1
GCF_001953875.1	Streptomyces amritsarensis	MTCC 11845	soil	6839	212	3.09987	7816792	72.5839	2.11084e-05	100.0x	Scaffold	63430	38	C166	1
GCF_000719855.1	Streptomyces sp. NRRL F-4474	NRRL F-4474	X	6872	225	3.27416	7882256	72.5489	0	142x	Contig	150827	14	C166	1
GCF_001531145.1	Streptomyces sp. IMTB 1903	IMTB 1903	Field soil sample	6864	214	3.11772	7846227	72.5863	2.88037e-05	100.0x	Scaffold	235649	11	C166	1
GCF_008642295.1	Streptomyces venezuelae	ATCC 21782	soil	6431	214	3.32763	7525322	71.8665	0	85X	Complete Genome	0	0	C167	1
GCF_002910775.2	Streptomyces sp. SM18	SM18	X	6460	166	2.56966	7703166	71.838	0	101.0x	Complete Genome	0	0	C168	1
GCF_900091765.1	Streptomyces sp. PalvLS-984	PalvLS-984	X	5947	333	5.59946	7098159	72.1374	0	28x	Contig	38665	60	C168	1
GCF_002705695.1	Streptomyces sp. OspMP-M45	OspMP-M45	X	6313	136	2.15428	7407922	72.0783	2.17335e-05	Unknown	Scaffold	285389	8	C168	1
GCF_900090115.1	Streptomyces sp. AmelKG-A3	AmelKG-A3	X	6002	169	2.81573	7135111	72.1712	1.40152e-05	183x	Scaffold	338966	9	C168	1
GCF_019219635.1	Streptomyces halstedii	LGO-A4	X	6522	139	2.13125	7631617	71.9167	7.90134e-05	52.0x	Scaffold	676374	3	C168	1
GCF_002910895.1	Streptomyces sp. SM5	SM5	X	6567	334	5.08604	7608098	71.7031	0.000217137	276.6x	Scaffold	29088	77	C168	0
GCF_900091835.1	Streptomyces sp. PpalLS-921	PpalLS-921	X	6158	299	4.85547	7371288	71.9836	0	22x	Contig	80767	30	C168	0
GCF_900091745.1	Streptomyces sp. DpondAA-D4	DpondAA-D4	X	6075	218	3.58848	7273112	72.1406	1.37493e-07	39x	Contig	133137	17	C168	0
GCF_000721185.1	Streptomyces griseolus	NRRL B-2925	X	6352	192	3.02267	7537539	71.9869	0	148x	Contig	201589	13	C168	0
GCF_009863235.1	Streptomyces sp. SID4925	SID4925	Fungus Growing Termite	6033	421	6.97829	7407922	72.0783	2.17335e-05	52x	Scaffold	285389	8	C168	0
GCF_900090065.1	Streptomyces sp. OspMP-M45	OspMP-M45	X	6323	140	2.21414	7407922	72.0783	2.17335e-05	225x	Scaffold	285389	8	C168	0
GCF_009865365.1	Streptomyces sp. SID4912	SID4912	X	5838	427	7.31415	7295516	72.136	0.000105955	52x	Scaffold	363138	6	C168	0
GCF_000698495.1	Streptomyces sp. NTK 937	NTK 937	deep-sea sediment	6209	217	3.49493	7444861	71.9053	0	57.67x	Contig	7003153	1	C168	0
GCF_014217585.1	Streptomyces sp. INR7	INR7	soil	7247	162	2.23541	8320846	72.3889	0	46.0x	Complete Genome	0	0	C169	1
GCF_014648795.1	Streptomyces virginiae	JCM 4019	X	7492	213	2.84303	8533327	72.3531	8.67188e-05	135X	Scaffold	100557	25	C169	1
GCF_001279925.1	Streptomyces sp. H036	H036	soil	7607	213	2.80005	8621977	72.3326	1.15983e-06	84.0x	Contig	102927	24	C169	1
GCF_000718705.1	Streptomyces lavendulae	NRRL WC-3542	X	7390	170	2.30041	8354185	72.418	0	225x	Contig	196648	15	C169	1
GCF_000720235.1	Streptomyces sp. NRRL S-98	NRRL S-98	soil	7185	223	3.10369	8203792	72.4656	0	166x	Contig	207938	11	C169	1
GCF_008086975.1	Streptomyces sp. WAC05950	WAC5950 substr. delta orf15 pCRISPomyces	X	6149	373	6.06603	6857227	72.2631	4.12703e-05	21.0x	Scaffold	16020	123	C169	0
GCF_003949665.1	Streptomyces sp. WAC05950	WAC05950	soil	7022	436	6.20906	7742758	72.3732	0	344.21x	Contig	17391	133	C169	0
GCF_000966965.1	Streptomyces sp. NRRL S-104	NRRL S-104	soil	7245	276	3.80952	8171095	72.4673	2.44765e-07	23.0x	Contig	45490	56	C169	0
GCF_001279495.1	Streptomyces sp. H021	H021	soil	7041	257	3.65005	8062295	72.4638	0	73.0x	Contig	74316	32	C169	0
GCF_001279485.1	Streptomyces sp. XY511	XY511	soil	7110	221	3.1083	8052035	72.3878	3.72577e-07	124.0x	Contig	78963	29	C169	0
GCF_001279935.1	Streptomyces sp. IGB124	IGB124	soil	7374	288	3.90561	8431584	72.3369	0	88.0x	Contig	86405	28	C169	0
GCF_001279445.1	Streptomyces sp. WM6349	WM6349	soil	6743	192	2.8474	7608527	72.3203	1.70861e-06	76.0x	Contig	94059	26	C169	0
GCF_001279685.1	Streptomyces sp. WM6373	WM6373	soil	7278	285	3.91591	8269391	72.3887	6.04639e-07	86.0x	Contig	94956	25	C169	0
GCF_001279845.1	Streptomyces sp. XY533	XY533	soil	7346	198	2.69534	8278192	72.4272	2.53679e-06	87.0x	Contig	97762	26	C169	0
GCF_001279855.1	Streptomyces sp. XY58	XY58	soil	7108	252	3.5453	8142216	72.4411	9.82534e-07	85.0x	Contig	103181	25	C169	0
GCF_001279905.1	Streptomyces sp. XY66	XY66	soil	7485	294	3.92786	8531037	72.3265	1.05497e-06	90.0x	Contig	104603	24	C169	0
GCF_001279765.1	Streptomyces sp. XY413	XY413	soil	7486	327	4.36815	8565282	72.2795	9.34003e-07	36.0x	Contig	114603	26	C169	0
GCF_001279965.1	Streptomyces sp. MMG1064	MMG1064	soil	7083	248	3.50134	8128098	72.4528	4.9212e-07	76.0x	Contig	119376	21	C169	0
GCF_001279815.1	Streptomyces sp. XY37	XY37	soil	7093	256	3.60919	8149060	72.4428	1.22714e-06	119.0x	Contig	130425	21	C169	0
GCF_001279885.1	Streptomyces sp. XY593	XY593	soil	7329	200	2.72889	8330448	72.4418	0	98.0x	Contig	130619	21	C169	0
GCF_000719625.1	Streptomyces sp. NRRL B-1322	NRRL B-1322	X	7388	187	2.53113	8351943	72.4171	0	198x	Contig	149483	20	C169	0
GCF_022747965.1	Streptomyces sp. MMS21 TC-5	MMS21 TC-5	soil	7353	295	4.01197	8561397	72.3042	0	58.0x	Contig	3186437	2	C169	0
GCF_003122365.1	Streptomyces spongiicola	HNM0071	ENVO: 01000161	5546	279	5.03065	7180417	72.4491	0	850.0x	Complete Genome	0	0	C170	1
GCF_003402595.1	Streptomyces spongiicola	531S	marine sediment	5500	190	3.45455	6912677	72.6102	0	105.6x	Contig	395703	7	C170	1
GCF_024666385.1	Streptomyces yangpuensis	CM253	X	6517	177	2.71597	7435303	72.3185	0	100.0x	Complete Genome	0	0	C171	1
GCF_000720645.1	Streptomyces sp. NRRL S-378	NRRL S-378	soil	7237	340	4.69808	8160967	72.1242	0	146x	Contig	98420	24	C171	1
GCF_001005295.1	Streptomyces yangpuensis	fd2-tb	soil	6656	289	4.34195	7646853	72.0253	0.00276179	200.0x	Scaffold	136428	17	C171	1
GCF_014170455.1	Streptomyces sp. gCLA4	gCLA4	leaves	6452	359	5.56417	7588820	72.3642	0	25.77	Contig	535120	6	C171	1
GCF_010384365.1	Streptomyces sp. S4.7	S4.7	rhizosphere	6515	345	5.29547	7920066	70.7205	5.05046e-07	57.8x	Complete Genome	0	0	C172	1
GCF_008039505.1	Streptomyces sp. IB2014 016-6	IB2014 016-6	Brandtia sp.	7220	259	3.58726	8466312	70.6795	0	30.0x	Contig	220695	13	C172	1
GCF_008704535.1	Streptomyces subrutilus	ATCC 27467	soil	6480	183	2.82407	7604974	73.4478	0	50X	Complete Genome	0	0	C173	1
GCF_014650935.1	Streptomyces subrutilus	JCM 4834	X	6800	275	4.04412	7889213	72.8848	5.94483e-05	145X	Scaffold	238207	12	C173	1
GCF_017639205.1	Streptomyces nojiriensis	JCM 3382	X	7869	232	2.94828	9022916	71.9751	0	103.0x	Complete Genome	0	0	C174	1
GCF_014648615.1	Streptomyces nojiriensis	JCM 3382	X	7922	260	3.282	8994303	71.8709	3.25762e-05	64X	Scaffold	340844	9	C174	1
GCF_016755855.1	Streptomyces nojiriensis	NBRC 13794	Soil	7881	235	2.98186	9047340	71.9815	0	372x	Contig	5889280	1	C174	1
GCF_009025935.1	Streptomyces sp. C8S0	# C8S0	Cuatro Cienegas Basin	5683	498	8.76298	6898902	73.2642	0.00340561	50.0x	Chromosome	0	0	C175	1
GCF_001865255.1	Streptomyces sp. CC77	CC77	lagoon sediment	5814	391	6.72515	6812024	73.4816	0	60.0x	Contig	12619	148	C175	1
GCF_001865245.1	Streptomyces sp. CC53	CC53	lagoon sediment	6054	306	5.05451	6978886	73.1464	0.00350099	160.0x	Scaffold	34509	58	C175	1
GCF_021390895.1	Streptomyces sp. CC210A	CC210A	soil	5933	453	7.63526	7222961	73.3848	0	253x	Contig	1630831	2	C175	1
GCF_008704935.1	Streptomyces vinaceus	ATCC 27476	soil	6683	208	3.11237	7673509	72.3363	0	50X	Complete Genome	0	0	C176	1
GCF_014656155.1	Streptomyces vinaceus	JCM 4849	X	7019	206	2.93489	8059560	72.4229	7.58106e-05	83X	Scaffold	258677	13	C176	1
GCF_003751425.1	Streptomyces sp. 2132.2	2132.2	X	7110	181	2.54571	8222832	72.3965	0	60.0x	Contig	7772723	1	C176	1
GCF_001941845.1	Streptomyces sp. TN58	TN58	soil	6441	212	3.29141	7585034	72.2958	0	137.0x	Complete Genome	0	0	C177	1
GCF_000956015.1	Streptomyces sp. NRRL F-4428	NRRL F-4428	X	6262	210	3.35356	7081441	72.4826	0	60.0x	Contig	31162	68	C177	1
GCF_003344965.1	Streptomyces paludis	GSSD-12	soil	6921	151	2.18177	8454852	71.1875	0	120.0x	Complete Genome	0	0	C178	1
GCF_008642275.1	Streptomyces venezuelae	ATCC 21018	soil	6636	141	2.12477	7746267	72.1372	0	106X	Complete Genome	0	0	C179	1
GCF_003391135.1	Streptomyces olivoreticuli	ATCC 31159	soil	7100	222	3.12676	8809793	71.1089	0	145.0x	Complete Genome	0	0	C180	1
GCF_014216335.1	Streptomyces rutgersensis	NBH77	soil	5463	234	4.28336	6848830	73.4191	0	62.0x	Complete Genome	0	0	C181	1
GCF_003846285.1	Streptomyces sp. ADI98-12	ADI98-12	X	5744	259	4.50905	7243116	71.708	0.0232959	68.2x	Scaffold	65000	33	C181	1
GCF_002802945.1	Streptomyces sp. TSRI0384-2	TSRI0384-2	X	5645	209	3.70239	6937431	73.4417	0.000129731	150.0x	Scaffold	354502	7	C181	1
GCF_900460115.1	Streptomyces griseus	NCTC7807	X	5469	233	4.26038	6951521	73.4772	0	100x	Contig	1416698	3	C181	1
GCF_011170125.1	Streptomyces diastaticus	NBRC 13412	X	5552	255	4.59294	7083172	73.4084	0	460x	Contig	2193358	2	C181	1
GCF_014648935.1	Streptomyces diastaticus	JCM 4128	X	5647	214	3.78962	6982337	73.4821	0.000110565	164X	Scaffold	232919	11	C181	0
GCF_015680775.2	Streptomyces sp. BRB081	BRB081	Sea	5407	501	9.26577	6938651	73.3928	0.000561492	100.0x	Scaffold	396097	6	C181	0
GCF_011170145.1	Streptomyces gougerotii	NBRC 13043	X	5274	345	6.54152	7179549	73.5772	0	536x	Contig	935632	3	C181	0
GCF_000497425.1	Streptomyces niveus	NCIMB 11891	X	7259	352	4.84915	8514960	69.4756	0.0176604	23.0x	Chromosome	0	0	C182	1
GCF_001723055.1	Streptomyces niveus	NRRL 2466	X	7303	439	6.01123	8275588	70.7875	0.000398763	75.0x	Scaffold	24371	87	C182	1
GCF_004563805.1	Streptomyces sp. 4R-3d	4R-3d	root nodule	7399	189	2.5544	8495698	70.8988	0	429.3x	Contig	213677	14	C182	1
GCF_002028425.1	Streptomyces katrae	S3	soil	6505	317	4.87317	7504851	72.6427	1.33247e-05	200.0x	Chromosome	0	0	C183	1
GCF_003814735.1	Streptomyces sp. Ag109_G2-6	Ag109_G2-6	X	6884	281	4.08193	8151123	72.654	0	114.0x	Contig	2808900	2	C183	1
GCF_003634815.1	Streptomyces sp. 3211.6	3211.6	X	6736	233	3.45903	8018716	72.7674	0	226.0x	Contig	7431091	1	C183	1
GCF_019056675.1	Streptomyces sp. GMY02	GMY02	marine sediment	6812	341	5.00587	8512626	70.4179	0	138.0x	Complete Genome	0	0	C184	1
GCF_000981895.1	Streptomyces odonnellii	NRRL B-24891	Brazilian soil	6859	433	6.31287	8280224	70.3899	0	100.0x	Contig	23420	104	C184	1
GCF_002082195.1	Streptomyces gilvosporeus	F607	soil	7253	242	3.33655	8482298	70.9519	0	38.68x	Complete Genome	0	0	C185	1
GCF_000935125.1	Streptomyces natalensis	ATCC 27448	soil	7484	342	4.56975	8651730	70.6348	0	33.0x	Contig	375892	7	C185	1
GCF_009296025.1	Streptomyces tsukubensis	AT3	forest soil	6592	304	4.61165	8615214	70.4359	0	997.0x	Complete Genome	0	0	C186	1
GCF_002007125.1	Streptomyces tsukubensis	F601	soil	6659	269	4.03965	8504127	70.494	0	35.48x	Contig	183690	13	C186	1
GCF_017356985.1	Streptomyces griseocarneus	KCC S-1010	X	5946	573	9.63673	7340446	72.0733	1.36232e-05	109x	Chromosome	0	0	C187	1
GCF_002150845.1	Streptomyces alboverticillatus	NRRL B-24281	soil	6179	588	9.5161	7044380	71.9479	0.000946428	100.0x	Scaffold	18412	107	C187	1
GCF_022221585.1	Streptomyces inhibens	NRRL30439	Laboratory fermentation	8193	444	5.41926	9696490	70.3081	0	239.0x	Complete Genome	0	0	C188	1
GCF_003389455.1	Streptomyces inhibens	NEAU-D10	soil	8062	712	8.83156	9477917	70.4649	2.80652e-05	260x	Scaffold	32792	76	C188	1
GCF_013394065.1	Streptomyces rectiverticillatus	B15-08	soil	6342	188	2.96436	7679243	72.0798	0	100.0x	Complete Genome	0	0	C189	1
GCF_024519335.1	Streptomyces sp. AA8	AA8	Garden Soil	6979	212	3.03768	8368964	72.4766	0	90x	Contig	173799	15	C189	1
GCF_001445655.1	Streptomyces roseifaciens	MBT76	soil	7197	256	3.55704	8639831	72.1337	3.93526e-05	200.0x	Scaffold	2514044	2	C189	1
GCF_019933235.1	Streptomyces angustmyceticus	JCM 4053	X	6828	189	2.76801	8116382	72.2279	0	123.78x	Complete Genome	0	0	C190	1
GCF_002154415.1	Streptomyces angustmyceticus	NRRL B-2347	soil	6432	460	7.15174	7462466	72.0466	0.000475446	100.0x	Scaffold	14721	149	C190	1
GCF_009176265.1	Streptomyces angustmyceticus	NBRC 3934	X	6840	193	2.82164	8128774	72.188	0.0013157	103x	Scaffold	217454	12	C190	1
GCF_009834125.1	Streptomyces sp. GS7	GS7	gut of fungus-growing termite	7547	355	4.70386	9067183	71.5881	0	100.0x	Complete Genome	0	0	C191	1
GCF_003325375.1	Streptomyces globosus	LZH-48	environment	5891	165	2.80088	6863360	73.7262	0	110.0x	Complete Genome	0	0	C192	1
GCF_003949955.1	Streptomyces sp. WAC05292	WAC05292	soil	6261	390	6.22904	7183427	73.8045	0	90.73x	Contig	14397	135	C192	1
GCF_000952035.2	Streptomyces lydicus	A02	X	7952	324	4.07445	9307519	70.6781	0	270x	Complete Genome	0	0	C193	1
GCF_001294335.1	Streptomyces chattanoogensis	NRRL ISP-5002	soil	7834	394	5.02936	9129105	70.8943	0	142.0x	Contig	166063	17	C193	1
GCF_003970715.1	Streptomyces luteoverticillatus	CGMCC 15060	X	6222	239	3.84121	7367863	72.0527	0	247.0x	Complete Genome	0	0	C194	1
GCF_014648775.1	Streptomyces abikoensis	JCM 4002	X	6022	142	2.35802	7000866	72.2472	0	64X	Contig	785131	4	C194	1
GCF_019774615.1	Streptomyces sp. BHT-5-2	BHT-5-2	plant soil	5311	288	5.42271	6317233	71.9792	0	120.0x	Complete Genome	0	0	C195	1
GCF_022695595.1	Streptomyces sp. MST-110588	MST-110588	soil	6215	584	9.39662	7915503	71.4585	0	25.0x	Complete Genome	0	0	C196	1
GCF_000092385.1	Streptomyces bingchenggensis	BCW-1	X	9443	529	5.60203	11936683	70.7546	0	50X	Complete Genome	0	0	C197	1
GCF_000220705.2	Streptomyces xinghaiensis S187	S187	marine sediment	5854	208	3.55313	7137891	73.1375	0	150.0x	Complete Genome	0	0	C198	1
GCF_001190165.1	Streptomyces fradiae	olg1-1	soil	6213	328	5.27925	7667096	72.8179	5.2171e-07	21.0x	Contig	82381	28	C198	1
GCF_003947265.2	Streptomyces sp. WAC 00631	WAC 00631	soil	5592	309	5.52575	6963629	73.0305	0	116.0x	Contig	1944684	2	C198	1
GCF_020982505.1	Streptomyces sp. MNU89	MNU89	Indus river sediment	5506	474	8.60879	7048881	72.9631	0	112x	Contig	7047439	1	C198	1
GCF_020739505.1	Streptomyces sp. S07_1.15	S07_1.15	X	5975	204	3.41423	7254545	73.0734	0	159.0x	Contig	7094148	1	C198	1
GCF_023277745.1	Streptomyces sp. ST13-2-2	ST13-2-2	X	7612	586	7.69837	9239126	69.9372	0	241.26X	Complete Genome	0	0	C199	1
GCF_007856155.1	Streptomyces qinzhouensis	SSL-25	soil	6344	146	2.30139	8146484	71.5023	0	120.0x	Complete Genome	0	0	C200	1
GCF_017916255.1	Streptomyces mobaraensis	DSM 40847	soil	6235	195	3.12751	7574085	73.174	0	60.0x	Complete Genome	0	0	C201	1
GCF_000342125.1	Streptomyces mobaraensis	DSM 40847	soil	6262	238	3.8007	7477811	73.2697	0	85.0x	Contig	47194	48	C201	1
GCF_009208535.1	Streptomyces mobaraensis	US-43	soil sample	6747	201	2.9791	7890187	73.1185	0	200.0x	Contig	164101	15	C201	1
GCF_013364155.1	Streptomyces sp. NA02950	NA02950	marine sediment	7703	372	4.82929	9619720	71.0471	0	150x	Complete Genome	0	0	C202	1
GCF_005860785.2	Streptomyces sp. So13.3	So13.3	soil	8137	410	5.03871	9564008	70.427	0	140.0x	Complete Genome	0	0	C203	1
GCF_016107395.1	Streptomyces fildesensis	INACH3013	Soil from ice-free area	7980	705	8.83459	9398443	70.4272	0	99.2805755395683x	Contig	152116	15	C203	1
GCF_010548345.1	Streptomyces sp. SID13588	SID13588	soil	8066	725	8.98835	9631994	70.4581	0	394.49x	Contig	152276	19	C203	1
GCF_010548325.1	Streptomyces sp. SID13666	SID13666	soil	8116	705	8.68655	9669962	70.4799	0	403.27x	Contig	163002	16	C203	1
GCF_023701745.1	Streptomyces sp. RKAG293	RKAG293	marine sediment	7777	317	4.07612	9266478	70.8867	0	140x	Contig	9119197	1	C203	1
GCF_023701715.1	Streptomyces sp. RKAG337	RKAG337	marine sediment	6804	247	3.63022	8050073	71.1419	0	93x	Contig	7818265	1	C203	0
GCF_021216675.1	Streptomyces gobiensis	1_25	X	5045	161	3.19128	5691859	68.969	0	241.26x	Complete Genome	0	0	C204	1
GCF_022760275.1	Streptomyces sp. 891-h	891-h	water	6675	176	2.6367	7804062	71.1086	0	432.0x	Complete Genome	0	0	C205	1
GCF_017676385.1	Streptomyces spirodelae	DW4-2	plant	6026	425	7.05277	7310765	71.0316	0	137x	Contig	191641	13	C205	1
GCF_014083985.1	Streptomyces sp. SCUT-3	SCUT-3	soil	4983	293	5.87999	6075149	73.947	0	100.0x	Complete Genome	0	0	C206	1
GCF_011006355.1	Streptomyces albus	CAS922	sunflower seed hulls	6467	291	4.49977	8069210	72.5932	0	191.28x	Complete Genome	0	0	C207	1
GCF_000719735.1	Streptomyces sp. NRRL F-5917	NRRL F-5917	X	6589	269	4.08256	8011469	72.574	0	238x	Contig	161668	17	C207	1
GCF_000716525.1	Streptomyces graminis	NRRL B-1570	X	6410	323	5.039	7867602	72.6732	0	162x	Contig	166038	16	C207	1
GCF_000411495.1	Streptomyces sp. HPH0547	HPH0547	X	6344	230	3.62547	7887973	72.0851	0.00857419	244.0x	Scaffold	260758	11	C207	1
GCF_020400645.1	Streptomyces sp. PHES57	PHES57	plant	6321	203	3.21152	7779315	72.7335	0	200x	Contig	285115	9	C207	1
GCF_000719425.1	Streptomyces sp. NRRL F-5639	NRRL F-5639	X	6478	257	3.96727	7940770	72.5708	0	250x	Contig	144165	17	C207	0
GCF_015910445.1	Streptomyces bathyalis	ASO4wet	X	6221	155	2.49156	7377472	70.238	0	117.0x	Complete Genome	0	0	C208	1
GCF_003355155.1	Streptomyces armeniacus	ATCC 15676	soil	6688	287	4.29127	8083249	72.2832	0.00120781	65.0x	Chromosome	0	0	C209	1
GCF_009867075.1	Streptomyces sp. NHF165	NHF165	Deep sea	6547	198	3.02429	8457300	73.3397	0	120.0x	Complete Genome	0	0	C210	1
GCF_002154495.1	Streptomyces cacaoi	NRRL B-1220	soil	6510	513	7.88018	8136809	73.1371	0.000723257	100.0x	Scaffold	16615	141	C210	1
GCF_000721305.1	Streptomyces sp. NRRL S-1868	NRRL S-1868	flour	6946	306	4.40541	8745418	73.2738	0	186x	Contig	108097	26	C210	1
GCF_000721445.1	Streptomyces sp. NRRL F-5053	NRRL F-5053	X	6963	293	4.20796	8825667	73.0129	0	250x	Contig	323733	9	C210	1
GCF_008312845.1	Streptomyces cacaoi	OABC16	marine sediment	6679	220	3.29391	8578932	73.358	4.66259e-06	100.0x	Scaffold	594042	5	C210	1
GCF_013364095.1	Streptomyces harbinensis	NA02264	marine sediment	5074	139	2.73946	5802668	72.8892	0	150x	Complete Genome	0	0	C211	1
GCF_023072755.1	Streptomyces sp. XM4011	XM4011	marine sponge	5238	238	4.54372	5949078	72.9509	0	36x	Contig	26659	72	C211	1
GCF_000297635.1	Streptomyces sp. AA0539	AA0539	marine sediment sample taken at a water depth of 50 meters	5029	179	3.55936	5768564	72.9215	0	27.2x	Contig	178777	11	C211	1
GCF_900116145.1	Streptomyces harbinensis	CGMCC 4.7047	X	5120	143	2.79297	5802684	72.9474	0.000629536	125x	Scaffold	399383	6	C211	1
GCF_020740535.1	Streptomyces sp. MA3_2.13	MA3_2.13	Deep-sea sediment	6076	157	2.58394	7653710	72.1433	0	139.0x	Complete Genome	0	0	C212	1

## Sheet: 2_Genomes_for_comparisons
Assembly	Species_name	Genome_set
GCF_000007485.1	Tropheryma whipplei str. Twist	192 Actinobacteria
GCF_000015025.1	Acidothermus cellulolyticus 11B	192 Actinobacteria
GCF_000016425.1	Salinispora tropica CNB-440	192 Actinobacteria
GCF_000017305.1	Kineococcus radiotolerans SRS30216 = ATCC BAA-149	192 Actinobacteria
GCF_000023105.1	Beutenbergia cavernae DSM 12333	192 Actinobacteria
GCF_000023265.1	Acidimicrobium ferrooxidans DSM 10331	192 Actinobacteria
GCF_000023845.1	Cryptobacterium curtum DSM 15641	192 Actinobacteria
GCF_000023925.1	Kytococcus sedentarius DSM 20547	192 Actinobacteria
GCF_000024025.1	Catenulispora acidiphila DSM 44928	192 Actinobacteria
GCF_000024225.1	Lancefieldella parvulum DSM 20469	192 Actinobacteria
GCF_000024365.1	Nakamurella multipartita DSM 44233	192 Actinobacteria
GCF_000024545.1	Stackebrandtia nassauensis DSM 44728	192 Actinobacteria
GCF_000024865.1	Streptosporangium roseum DSM 43021	192 Actinobacteria
GCF_000024925.1	Sanguibacter keddieii DSM 10542	192 Actinobacteria
GCF_000025265.1	Conexibacter woesei DSM 14684	192 Actinobacteria
GCF_000025345.1	Geodermatophilus obscurus DSM 43160	192 Actinobacteria
GCF_000092365.1	Arcanobacterium haemolyticum DSM 20595	192 Actinobacteria
GCF_000092825.1	Segniliparus rotundus DSM 44985	192 Actinobacteria
GCF_000166135.1	Frankia inefficax	192 Actinobacteria
GCF_000184685.1	Intrasporangium calvum DSM 43043	192 Actinobacteria
GCF_000191785.1	Parascardovia denticolens DSM 10105 = JCM 12538	192 Actinobacteria
GCF_000195315.1	Coriobacterium glomerans PW2	192 Actinobacteria
GCF_000210055.1	Gordonibacter pamelaeae 7-10-1-b	192 Actinobacteria
GCF_000212695.1	Cellulomonas fimi ATCC 484	192 Actinobacteria
GCF_000214155.1	Mycolicibacter sinensis	192 Actinobacteria
GCF_000214175.1	Hoyosella subflava DQS3-9A1	192 Actinobacteria
GCF_000244955.1	Saccharomonospora marina XMU15	192 Actinobacteria
GCF_000269985.1	Kitasatospora setae KM-6054	192 Actinobacteria
GCF_000277715.1	Arachnia propionica F0230a	192 Actinobacteria
GCF_000282715.1	Amycolatopsis mediterranei S699	192 Actinobacteria
GCF_000284015.1	Blastococcus saxobsidens DD2	192 Actinobacteria
GCF_000306785.1	Modestobacter marinus	192 Actinobacteria
GCF_000348785.1	Ilumatobacter coccineus YM16-304	192 Actinobacteria
GCF_000525635.1	Kutzneria albida DSM 43870	192 Actinobacteria
GCF_000699505.1	Rhodoluna lacicola	192 Actinobacteria
GCF_000724605.1	Actinotignum schaalii	192 Actinobacteria
GCF_000814825.1	Berryella intestinalis	192 Actinobacteria
GCF_000950575.1	Psychromicrobium lacuslunae	192 Actinobacteria
GCF_001042635.1	Bifidobacterium scardovii JCM 12489 = DSM 13734	192 Actinobacteria
GCF_001042695.1	Scardovia inopinata JCM 12537	192 Actinobacteria
GCF_001190945.1	Luteipulveratus mongoliensis	192 Actinobacteria
GCF_001281505.1	Lawsonella clevelandensis	192 Actinobacteria
GCF_001302565.1	Glutamicibacter halophytocola	192 Actinobacteria
GCF_001302585.1	Kibdelosporangium phytohabitans	192 Actinobacteria
GCF_001484605.1	Pseudarthrobacter sulfonivorans	192 Actinobacteria
GCF_001577305.1	Sinomonas atrocyanea	192 Actinobacteria
GCF_001602115.1	Acidipropionibacterium acidipropionici	192 Actinobacteria
GCF_001636295.1	Isoptericola dokdonensis DS-3	192 Actinobacteria
GCF_001643775.1	Denitrobacterium detoxificans	192 Actinobacteria
GCF_001660485.1	Agromyces aureus	192 Actinobacteria
GCF_001677135.1	Mycobacteroides immunogenum	192 Actinobacteria
GCF_001685415.1	Serinicoccus hydrothermalis	192 Actinobacteria
GCF_001701025.1	Lentzea guizhouensis	192 Actinobacteria
GCF_001746855.1	Pauljensenia hongkongensis	192 Actinobacteria
GCF_001856685.1	Boudabousia tangfeifanii	192 Actinobacteria
GCF_001887245.1	Neomicrococcus aestuarii	192 Actinobacteria
GCF_001941625.1	Actinoalloteichus fjordicus	192 Actinobacteria
GCF_001953155.1	Gardnerella vaginalis	192 Actinobacteria
GCF_001997345.1	Tessaracoccus aquimaris	192 Actinobacteria
GCF_002024505.1	Plantibacter flavus	192 Actinobacteria
GCF_002096055.1	Cnuibacter physcomitrellae	192 Actinobacteria
GCF_002157835.1	Mycobacterium dioxanotrophicus	192 Actinobacteria
GCF_002162335.1	Cellulosimicrobium cellulans	192 Actinobacteria
GCF_002209145.2	Jonesia denitrificans	192 Actinobacteria
GCF_002240355.1	Prauserella marina	192 Actinobacteria
GCF_002263515.1	Actinopolyspora erythraea	192 Actinobacteria
GCF_002355395.1	Microcella alkaliphila	192 Actinobacteria
GCF_002407065.1	Brachybacterium ginsengisoli	192 Actinobacteria
GCF_002849715.1	Arthrobacter crystallopoietes	192 Actinobacteria
GCF_002869785.1	Tsukamurella tyrosinosolvens	192 Actinobacteria
GCF_002950575.1	Pontimonas salivibrio	192 Actinobacteria
GCF_003065425.1	Mycetocola zhujimingii	192 Actinobacteria
GCF_003065485.1	Salinibacterium hongtaonis	192 Actinobacteria
GCF_003065605.1	Aeromicrobium chenweiae	192 Actinobacteria
GCF_003096095.1	Dietzia psychralcaliphila	192 Actinobacteria
GCF_003194085.1	Aurantimicrobium photophilum	192 Actinobacteria
GCF_003258605.2	Streptacidiphilus bronchialis	192 Actinobacteria
GCF_003343265.1	Renibacterium salmoninarum	192 Actinobacteria
GCF_003344865.1	Euzebya pacifica	192 Actinobacteria
GCF_003391095.1	Austwickia chelonae	192 Actinobacteria
GCF_003516205.1	Actinosynnema pretiosum subsp. pretiosum	192 Actinobacteria
GCF_003574835.2	Thermobifida halotolerans	192 Actinobacteria
GCF_003589885.1	Thermomonospora amylolytica	192 Actinobacteria
GCF_003611035.1	Cryobacterium soli	192 Actinobacteria
GCF_003612775.1	Micromonospora tulbaghiae	192 Actinobacteria
GCF_003627055.1	Gryllotalpicola protaetiae	192 Actinobacteria
GCF_003627075.1	Protaetiibacter intestinalis	192 Actinobacteria
GCF_003971195.1	Flaviflexus ciconiae	192 Actinobacteria
GCF_004011135.1	Rathayibacter festucae DSM 15932	192 Actinobacteria
GCF_004102025.1	Actinomyces qiguomingii	192 Actinobacteria
GCF_004135385.1	Xylanimonas protaetiae	192 Actinobacteria
GCF_004300825.1	Egicoccus halophilus	192 Actinobacteria
GCF_004322855.1	Egibacter rhizosphaerae	192 Actinobacteria
GCF_005280335.1	Micrococcus luteus	192 Actinobacteria
GCF_006094695.1	Kocuria rosea	192 Actinobacteria
GCF_006352065.1	Georgenia yuyongxinii	192 Actinobacteria
GCF_006385015.1	Brevibacterium linens	192 Actinobacteria
GCF_006494775.1	Nocardioides humi	192 Actinobacteria
GCF_007197575.1	Ornithinimicrobium ciconiae	192 Actinobacteria
GCF_007859675.1	Humibacter ginsenosidimutans	192 Actinobacteria
GCF_007970665.1	Baekduia soli	192 Actinobacteria
GCF_008000995.1	Ruania zhangjianzhongii	192 Actinobacteria
GCF_008931305.1	Streptomyces coelicolor	192 Actinobacteria
GCF_009429125.1	Luteimicrobium xylanilyticum	192 Actinobacteria
GCF_009498035.1	Saccharothrix syringae	192 Actinobacteria
GCF_009646095.1	Raineyella fluvialis	192 Actinobacteria
GCF_009650215.1	Actinomarinicola tropica	192 Actinobacteria
GCF_009664835.1	Allosaccharopolyspora coralli	192 Actinobacteria
GCF_009708215.1	Occultella kanbiaonis	192 Actinobacteria
GCF_009834025.1	Epidermidibacterium keratini	192 Actinobacteria
GCF_009834925.2	Eggerthella guodeyinii	192 Actinobacteria
GCF_009930795.1	Marisediminicola antarctica	192 Actinobacteria
GCF_010509075.1	Collinsella aerofaciens ATCC 25986	192 Actinobacteria
GCF_010727475.1	Mycolicibacterium mageritense	192 Actinobacteria
GCF_011299575.1	Leucobacter viscericola	192 Actinobacteria
GCF_011393335.1	Propioniciclava coleopterorum	192 Actinobacteria
GCF_011405655.1	Adlercreutzia hattorii	192 Actinobacteria
GCF_011492945.1	Rubrobacter tropicus	192 Actinobacteria
GCF_011764565.1	Phytohabitans suffuscus	192 Actinobacteria
GCF_011801145.1	Nocardia arthritidis	192 Actinobacteria
GCF_012277275.1	Gephyromycinifex aptenodytis	192 Actinobacteria
GCF_012931745.1	Rhodococcus opacus	192 Actinobacteria
GCF_013155125.1	Pseudonocardia broussonetiae	192 Actinobacteria
GCF_013283855.1	Aquiluna borgnonia	192 Actinobacteria
GCF_013414345.1	Chryseoglobus indicus	192 Actinobacteria
GCF_014041995.1	Changpingibacter yushuensis	192 Actinobacteria
GCF_014076395.1	Paenarthrobacter ureafaciens	192 Actinobacteria
GCF_014126825.1	Tomitella gaofuii	192 Actinobacteria
GCF_014217565.1	Kribbella qitaiheensis	192 Actinobacteria
GCF_014217625.1	Leifsonia shinshuensis	192 Actinobacteria
GCF_014395645.1	Phycicoccus endophyticus	192 Actinobacteria
GCF_014697215.1	Saccharopolyspora pogona	192 Actinobacteria
GCF_014883915.1	Janibacter indicus	192 Actinobacteria
GCF_014931645.1	Trueperella pecoris	192 Actinobacteria
GCF_015240065.1	Nanchangia anserum	192 Actinobacteria
GCF_015277515.1	Thermophilibacter immobilis	192 Actinobacteria
GCF_016026575.1	Fannyhessea vaginae	192 Actinobacteria
GCF_016726965.1	Mobiluncus curtisii	192 Actinobacteria
GCF_016766755.1	Cutibacterium avidum	192 Actinobacteria
GCF_016766835.1	Dermacoccus nishinomiyaensis	192 Actinobacteria
GCF_016865425.1	Actinocatenispora thailandica	192 Actinobacteria
GCF_016925535.1	Natronoglycomyces albus	192 Actinobacteria
GCF_016925615.1	Natronosporangium hydrolyticum	192 Actinobacteria
GCF_017161365.1	Thermobispora bispora	192 Actinobacteria
GCF_017569225.1	Pengzhenrongella sicca	192 Actinobacteria
GCF_017654315.1	Gordonia polyisoprenivorans	192 Actinobacteria
GCF_018141545.1	Miltoncostaea oceani	192 Actinobacteria
GCF_018324255.1	Polymorphospora rubra	192 Actinobacteria
GCF_018350285.1	Curtobacterium flaccumfaciens pv. flaccumfaciens	192 Actinobacteria
GCF_018437505.1	Spiractinospora alimapuensis	192 Actinobacteria
GCF_019285775.1	Skermania piniformis	192 Actinobacteria
GCF_019575955.1	Nesterenkonia pannonica	192 Actinobacteria
GCF_019904175.1	Dactylosporangium vinaceum	192 Actinobacteria
GCF_020215645.1	Nonomuraea gerenzanensis	192 Actinobacteria
GCF_020886775.1	Corynebacterium cyclohexanicum	192 Actinobacteria
GCF_021172025.1	Microbacterium resistens	192 Actinobacteria
GCF_021172045.1	Capillimicrobium parvum	192 Actinobacteria
GCF_022370835.2	Mycolicibacillus parakoreensis	192 Actinobacteria
GCF_022845715.1	Raoultibacter timonensis	192 Actinobacteria
GCF_022983255.1	Clavibacter michiganensis subsp. michiganensis	192 Actinobacteria
GCF_023370115.1	Gulosibacter sediminis	192 Actinobacteria
GCF_023499255.1	Couchioplanes caeruleus	192 Actinobacteria
GCF_023516435.1	Jatrophihabitans telluris	192 Actinobacteria
GCF_023614255.1	Actinomadura madurae	192 Actinobacteria
GCF_024134545.1	Nocardiopsis exhalans	192 Actinobacteria
GCF_024662235.1	Pimelobacter simplex	192 Actinobacteria
GCF_900070355.1	Devriesea agamarum	192 Actinobacteria
GCF_900099705.1	Agrococcus jejuensis	192 Actinobacteria
GCF_900101785.1	Auraticoccus monumenti	192 Actinobacteria
GCF_900103775.1	Allokutzneria albata	192 Actinobacteria
GCF_900104525.1	Pedococcus dokdonensis	192 Actinobacteria
GCF_900104725.1	Actinoplanes derwentensis	192 Actinobacteria
GCF_900104745.1	Actinopolymorpha singaporensis	192 Actinobacteria
GCF_900104895.1	Microterricola viridarii	192 Actinobacteria
GCF_900104965.1	Marmoricola scoriae	192 Actinobacteria
GCF_900105025.1	Parafannyhessea umbonata	192 Actinobacteria
GCF_900105065.1	Friedmanniella luteola	192 Actinobacteria
GCF_900105385.1	Microlunatus soli	192 Actinobacteria
GCF_900105445.1	Paraoerskovia marina	192 Actinobacteria
GCF_900105925.1	Jiangella alkaliphila	192 Actinobacteria
GCF_900106055.1	Schaalia radingae	192 Actinobacteria
GCF_900119915.1	Olsenella timonensis	192 Actinobacteria
GCF_900143685.1	Parolsenella massiliensis	192 Actinobacteria
GCF_900169485.1	Phoenicibacter congonensis	192 Actinobacteria
GCF_900187045.1	Dermatophilus congolensis	192 Actinobacteria
GCF_900289045.1	Micropruina glycogenica	192 Actinobacteria
GCF_900637575.1	Slackia heliotrinireducens	192 Actinobacteria
GCF_900637915.1	Propionibacterium australiense	192 Actinobacteria
GCF_900637985.1	Rothia aeria	192 Actinobacteria
GCF_902381725.1	Dermabacter jinjuensis	192 Actinobacteria
GCF_902386925.1	Arabiibacter massiliensis	192 Actinobacteria
GCF_943169825.1	Varibaculum prostatecancerukia	192 Actinobacteria
GCF_000003955.1	B. cereus AH1273	Bacillus
GCF_000161375.1	B. cereus AH1271	Bacillus
GCF_000161455.1	B. pseudomycoides	Bacillus
GCF_000161595.1	B. thuringiensis	Bacillus
GCF_000242895.2	Bacillus sp. 1NLA3E	Bacillus
GCF_000300475.1	B. thuringiensis	Bacillus
GCF_000465465.2	Bacillus sp. NSP9.1	Bacillus
GCF_000469135.2	Bacillus sp. SB49	Bacillus
GCF_000473245.1	B. infantis	Bacillus
GCF_000724485.1	B. methanolicus	Bacillus
GCF_000829195.1	Bacillus sp. OxB-1	Bacillus
GCF_001050115.1	B. smithii	Bacillus
GCF_001278705.1	B. gobiensis	Bacillus
GCF_001278755.1	Bacillus sp. FJAT-22090	Bacillus
GCF_001278805.1	Bacillus sp. FJAT-18017	Bacillus
GCF_001455345.1	B. thuringiensis	Bacillus
GCF_001553895.1	Bacillus sp. SDLI1	Bacillus
GCF_001578205.1	B. pumilus	Bacillus
GCF_001857925.1	B. xiamenensis	Bacillus
GCF_001889165.1	B. weihaiensis	Bacillus
GCF_001889625.1	B. subtilis	Bacillus
GCF_001938665.1	B. safensis	Bacillus
GCF_002104575.1	B. mycoides	Bacillus
GCF_002163815.1	B. subtilis	Bacillus
GCF_002173635.1	B. amyloliquefaciens	Bacillus
GCF_002173675.1	B. licheniformis	Bacillus
GCF_002202015.1	B. sonorensis	Bacillus
GCF_002243495.1	B. atrophaeus	Bacillus
GCF_002251045.2	B. cytotoxicus	Bacillus
GCF_003431975.1	B. pumilus str. 145	Bacillus
GCF_003586445.1	Bacillus sp. Y1	Bacillus
GCF_003816055.1	Bacillus sp. FJAT-42376	Bacillus
GCF_004103615.1	B. glycinifermentans	Bacillus
GCF_004116955.1	B. vallismortis	Bacillus
GCF_005154805.1	Bacillus sp. S3	Bacillus
GCF_006965545.2	Bacillus sp. M4U3P1	Bacillus
GCF_007995155.1	B. dafuensis	Bacillus
GCF_009363695.1	Bacillus sp. THAF10	Bacillus
GCF_009676825.1	Bacillus sp. N3536	Bacillus
GCF_009739945.1	B. luti	Bacillus
GCF_009740005.1	B. albus	Bacillus
GCF_009818105.1	Bacillus sp. N1-1	Bacillus
GCF_011067205.1	B. altitudinis	Bacillus
GCF_011082085.1	Bacillus sp. Cs-700	Bacillus
GCF_011398925.1	Bacillus sp. KH172YL63	Bacillus
GCF_012222085.2	B. thuringiensis	Bacillus
GCF_012225885.1	B. tequilensis	Bacillus
GCF_012955605.1	B. fonticola	Bacillus
GCF_013347105.1	B. halotolerans	Bacillus
GCF_014235785.1	Bacillus sp. PAMC26568	Bacillus
GCF_017603845.1	B. amyloliquefaciens	Bacillus
GCF_020002245.1	B. badius	Bacillus
GCF_020519665.1	B. shivajii	Bacillus
GCF_020809185.1	B. thuringiensis	Bacillus
GCF_022394675.1	[Brevibacterium] frigoritolerans	Bacillus

## Sheet: 3_213Genomes_466_core_proteins
			Species name	S. albidoflavus/albus/koyangensis/sampsonii/violascens	S. clavuligerus	S. mirabilis	S. fungicidicus	S. filamentosus/globisporus	S. cavourensis	S. californicus/violaceoruber	S. rimosus	S. autolyticus/malaysiensis/solisilvae	S. venezuelae	S. anulatus	S. scabiei	Streptomyces sp. V17-9	S. olivaceus	S. griseofuscus/murinus/rochei	S. alfalfae/fradiae	S. lydicus	S. melanosporofaciens/violaceusniger/yatensis	S. collinus	Streptomyces sp. MG62	S. geysiriensis/plicatus/vinaceusdrappus	S. canarius/corchorusii/hygroscopicus/olivaceoviridis	S. alboviridis/fulvissimus/luridiscabiei/microflavus	S. albus/physcomitrii	S. fradiae/rubrolavendulae	S. libani/lydicus	S. albulus/noursei	Streptomyces sp. WAC 06738	Streptomyces sp. M2	S. lincolnensis	S. chartreusis	S. chartreusis	S. griseorubiginosus	S. antibioticus	S. cyaneogriseus/leeuwenhoekii	S. griseoviridis	S. ambofaciens	S. tricolor	S. nodosus	S. pluripotens	S. spectabilis	S. pristinaespiralis	S. arboris/cyaneofuscatus	S. virginiae	S. avidinii/flavovirens/microflavus/[Kitasatospora] papulosa	S. goshikiensis
			FastANI species cluster	C0	C1	C2	C3	C4	C5	C6	C7	C8	C10	C11	C12	C13	C14	C15	C16	C17	C18	C19	C20	C21	C22	C23	C24	C25	C26	C27	C28	C29	C30	C31	C32	C33	C34	C35	C36	C37	C38	C39	C40	C41	C42	C43	C44	C45	C46
			Strain name	Streptomyces koyangensis	Streptomyces clavuligerus	Streptomyces sp. S1D4-23	Streptomyces sp. NA02536	Streptomyces sp. WA6-1-16	Streptomyces sp. CFMR 7	Streptomyces californicus	Streptomyces rimosus	Streptomyces sp. M56	Streptomyces venezuelae	Streptomyces anulatus	Streptomyces scabiei 87.22	Streptomyces sp. V17-9	Streptomyces sp. VN1	Streptomyces griseofuscus	Streptomyces alfalfae	Streptomyces lydicus	Streptomyces sp. 11-1-2	Streptomyces collinus Tu 365	Streptomyces sp. MG62	Streptomyces sp. SS52	Streptomyces hygroscopicus	Streptomyces fulvissimus	Streptomyces albus	Streptomyces fradiae	Streptomyces sp. NEAU-S7GS2	Streptomyces sp. 769	Streptomyces sp. WAC 06738	Streptomyces sp. M2	Streptomyces lincolnensis	Streptomyces chartreusis	Streptomyces chartreusis	Streptomyces griseorubiginosus	Streptomyces antibioticus	Streptomyces leeuwenhoekii	Streptomyces griseoviridis	Streptomyces ambofaciens	Streptomyces sp. EAS-AB2608	Streptomyces nodosus	Streptomyces pluripotens	Streptomyces spectabilis	Streptomyces pristinaespiralis	Streptomyces sp. KY75	Streptomyces sp. 3211	Streptomyces sp. PAMC 26508	Streptomyces sp. Mg1
Reference strain	Reference strain name	Reference strain species	Reference protein	GCF_003428925.1	GCF_001693675.1	GCF_007113485.2	GCF_013364175.1	GCF_020341595.1	GCF_001278095.1	GCF_016906265.1	GCF_006229535.1	GCF_002812405.1	GCF_001886595.1	GCF_019378935.1	GCF_000091305.1	GCF_018310575.1	GCF_011650445.1	GCF_014673495.1	GCF_016128295.1	GCF_001984445.1	GCF_003595545.1	GCF_000444875.1	GCF_018604545.1	GCF_004795715.1	GCF_001447075.1	GCF_000385945.1	GCF_000827005.1	GCF_008704425.1	GCF_003173275.1	GCF_000816025.1	GCF_003945505.1	GCF_004104505.1	GCF_001685355.1	GCF_900236475.1	GCF_013375055.1	GCF_003595235.1	GCF_002019855.1	GCF_001013905.1	GCF_005222485.1	GCF_001267885.1	GCF_019703895.1	GCF_008704995.1	GCF_000816465.3	GCF_008704795.1	GCF_001278075.1	GCF_904440645.1	GCF_002028385.1	GCF_000364805.1	GCF_000412265.2
GCF_008931305.1	Streptomyces coelicolor A3(2)	S. coelicolor/lividans (C9)	WP_011027908.1	WP_010636681.1	WP_003959880.1	WP_054231130.1	WP_121545354.1	WP_225681123.1	WP_019766110.1	WP_030191981.1	WP_003986309.1	WP_100807725.1	WP_041662176.1	WP_219609207.1	WP_013004837.1	WP_164413002.1	WP_037765016.1	WP_037661961.1	WP_076687016.1	WP_077192010.1	WP_119986503.1	WP_020939026.1	WP_215122477.1	WP_019325252.1	WP_058079931.1	WP_015607538.1	WP_040254929.1	WP_031135072.1	WP_018087808.1	WP_039637841.1	WP_125933991.1	WP_108011789.1	WP_067429578.1	WP_010045399.1	WP_107909241.1	WP_120052895.1	WP_030795403.1	WP_029387544.1	WP_127181011.1	WP_053128352.1	WP_059248405.1	WP_043438832.1	WP_043433700.1	WP_150510141.1	WP_005319475.1	WP_030570149.1	WP_079404464.1	WP_014157172.1	WP_008741942.1
GCF_008931305.1	Streptomyces coelicolor A3(2)	S. coelicolor/lividans (C9)	WP_003977008.1	WP_003947377.1	WP_003957904.1	WP_054232229.1	WP_121545451.1	WP_030813927.1	WP_018488215.1	WP_030117438.1	WP_003985790.1	WP_093699816.1	WP_041662209.1	WP_007446142.1	WP_037728284.1	WP_102930407.1	WP_031047646.1	WP_037656620.1	WP_062771989.1	WP_033270485.1	WP_119986780.1	WP_020939180.1	WP_215122334.1	WP_019329369.1	WP_058080018.1	WP_031125501.1	WP_040254745.1	WP_031129501.1	WP_018091772.1	WP_039637628.1	WP_125934164.1	WP_108013683.1	WP_067430069.1	WP_010037735.1	WP_107907309.1	WP_062024246.1	WP_030790975.1	WP_029385810.1	WP_127180873.1	WP_053128621.1	WP_059248564.1	WP_043439092.1	WP_039655261.1	WP_144002695.1	WP_005319149.1	WP_030568203.1	WP_030386476.1	WP_014157013.1	WP_037794840.1
GCF_008931305.1	Streptomyces coelicolor A3(2)	S. coelicolor/lividans (C9)	WP_003976897.1	WP_047142008.1	WP_003960049.1	WP_054235895.1	WP_121545527.1	WP_093444481.1	WP_019762839.1	WP_030117346.1	WP_003983958.1	WP_069869952.1	WP_015032758.1	WP_219609454.1	WP_013004549.1	WP_061445397.1	WP_037770402.1	WP_037656713.1	WP_055566802.1	WP_033270554.1	WP_119986920.1	WP_020939295.1	WP_215122217.1	WP_019329251.1	WP_014671977.1	WP_015607825.1	WP_040254632.1	WP_031131715.1	WP_018091857.1	WP_039637562.1	WP_101425178.1	WP_128803391.1	WP_067430459.1	WP_010039743.1	WP_107907195.1	WP_062024442.1	WP_030791234.1	WP_029386121.1	WP_127180758.1	WP_053128855.1	WP_030617891.1	WP_043439306.1	WP_039655353.1	WP_150510384.1	WP_037775005.1	WP_030568055.1	WP_030388906.1	WP_014156912.1	WP_008741049.1
GCF_008931305.1	Streptomyces coelicolor A3(2)	S. coelicolor/lividans (C9)	WP_003976894.1	WP_023419998.1	WP_003957029.1	WP_054235898.1	WP_004932805.1	WP_010070354.1	WP_019762842.1	WP_030117344.1	WP_003983955.1	WP_069869955.1	WP_015032761.1	WP_018957645.1	WP_013004546.1	WP_061445394.1	WP_031046956.1	WP_037656716.1	WP_062776871.1	WP_033270557.1	WP_119986924.1	WP_020939297.1	WP_053670664.1	WP_019329248.1	WP_058080090.1	WP_015607828.1	WP_040254625.1	WP_031131709.1	WP_018091860.1	WP_039637559.1	WP_047015112.1	WP_108013563.1	WP_067430467.1	WP_010039740.1	WP_107907192.1	WP_053847444.1	WP_030791245.1	WP_029386118.1	WP_127180755.1	WP_003976894.1	WP_059248675.1	WP_043439308.1	WP_039655356.1	WP_144002790.1	WP_005319002.1	WP_030568051.1	WP_030388909.1	WP_014156909.1	WP_008741052.1
GCF_008931305.1	Streptomyces coelicolor A3(2)	S. coelicolor/lividans (C9)	WP_003976871.1	WP_030695125.1	WP_003957006.1	WP_054235924.1	WP_004932692.1	WP_006123685.1	WP_018488114.1	WP_030118081.1	WP_003986534.1	WP_100807563.1	WP_015032781.1	WP_050358167.1	WP_013004515.1	WP_102932174.1	WP_031031295.1	WP_037662715.1	WP_062776840.1	WP_033270571.1	WP_059144928.1	WP_020939324.1	WP_215122191.1	WP_019331048.1	WP_014672009.1	WP_015607849.1	WP_040254599.1	WP_031130048.1	WP_018091879.1	WP_039637543.1	WP_125934248.1	WP_108013538.1	WP_067430529.1	WP_010039682.1	WP_030951405.1	WP_030318674.1	WP_030791331.1	WP_029386096.1	WP_127180737.1	WP_053128925.1	WP_059248699.1	WP_043439361.1	WP_039656070.1	WP_150510403.1	WP_005318966.1	WP_015607849.1	WP_030009077.1	WP_014156890.1	WP_008741072.1
GCF_008931305.1	Streptomyces coelicolor A3(2)	S. coelicolor/lividans (C9)	WP_003976721.1	WP_101277044.1	WP_065757180.1	WP_054231500.1	WP_004932289.1	WP_032761623.1	WP_053561584.1	WP_030191674.1	WP_030180142.1	WP_069870188.1	WP_015032954.1	WP_219609581.1	WP_013004342.1	WP_102928963.1	WP_031030936.1	WP_037653078.1	WP_076686731.1	WP_033269352.1	WP_119987138.1	WP_043475306.1	WP_215122025.1	WP_037822145.1	WP_014672178.1	WP_015608005.1	WP_040254377.1	WP_031133884.1	WP_018090241.1	WP_039637357.1	WP_125934372.1	WP_128803301.1	WP_067431015.1	WP_010039333.1	WP_107907393.1	WP_030319006.1	WP_030794741.1	WP_029386505.1	WP_127180581.1	WP_053129404.1	WP_221334182.1	WP_162484970.1	WP_039655872.1	WP_150510549.1	WP_053557403.1	WP_026241481.1	WP_030385586.1	WP_015576832.1	WP_008738714.1
GCF_008931305.1	Streptomyces coelicolor A3(2)	S. coelicolor/lividans (C9)	WP_003976622.1	WP_101277501.1	WP_003955689.1	WP_054229280.1	WP_142171253.1	WP_225680850.1	WP_019764437.1	WP_030191541.1	WP_003983439.1	WP_173963306.1	WP_041663771.1	WP_219609636.1	WP_061335459.1	WP_102927475.1	WP_037764543.1	WP_037652892.1	WP_198502436.1	WP_051733730.1	WP_205587698.1	WP_043475347.1	WP_215121927.1	WP_029393466.1	WP_058080272.1	WP_015608097.1	WP_040254231.1	WP_051839891.1	WP_239471789.1	WP_052286941.1	WP_125938869.1	WP_108016053.1	WP_067431300.1	WP_010037137.1	WP_176577445.1	WP_028809586.1	WP_256861274.1	WP_029382269.1	WP_127180495.1	WP_053129703.1	WP_059248933.1	WP_043439757.1	WP_039654967.1	WP_150510627.1	WP_053557791.1	WP_030564319.1	WP_030389053.1	WP_015576888.1	WP_008743283.1
GCF_008931305.1	Streptomyces coelicolor A3(2)	S. coelicolor/lividans (C9)	WP_003976621.1	WP_101277502.1	WP_003955690.1	WP_054229279.1	WP_142171251.1	WP_225680848.1	WP_053561534.1	WP_030118023.1	WP_003983438.1	WP_069869301.1	WP_015033064.1	WP_007450206.1	WP_013004247.1	WP_102927476.1	WP_031030672.1	WP_037652891.1	WP_062780131.1	WP_033270803.1	WP_078641005.1	WP_020939595.1	WP_215121926.1	WP_019326128.1	WP_058080273.1	WP_015608098.1	WP_040254229.1	WP_031135306.1	WP_093636264.1	WP_039637197.1	WP_047015362.1	WP_108016054.1	WP_067431303.1	WP_010037135.1	WP_107906969.1	WP_062024892.1	WP_078633236.1	WP_029382270.1	WP_127180494.1	WP_053129706.1	WP_059248934.1	WP_043439759.1	WP_039654968.1	WP_150510628.1	WP_005318500.1	WP_030564321.1	WP_079404752.1	WP_014156647.1	WP_008743282.1
GCF_008931305.1	Streptomyces coelicolor A3(2)	S. coelicolor/lividans (C9)	WP_003976619.1	WP_023419771.1	WP_003955692.1	WP_054229277.1	WP_004932040.1	WP_225680846.1	WP_019764440.1	WP_030191540.1	WP_030181163.1	WP_079257327.1	WP_015033066.1	WP_219609637.1	WP_013004245.1	WP_061445156.1	WP_031030665.1	WP_037652887.1	WP_076686671.1	WP_033270801.1	WP_078641007.1	WP_020939597.1	WP_215121924.1	WP_029393468.1	WP_058080274.1	WP_015608100.1	WP_040254226.1	WP_031135304.1	WP_018090135.1	WP_039637193.1	WP_018837591.1	WP_108016056.1	WP_067431309.1	WP_010037125.1	WP_030944413.1	WP_062024895.1	WP_030794432.1	WP_029382272.1	WP_127180492.1	WP_053129711.1	WP_059248936.1	WP_043439761.1	WP_039654970.1	WP_138959334.1	WP_005318496.1	WP_030564325.1	WP_030389056.1	WP_014156645.1	WP_008743280.1
GCF_008931305.1	Streptomyces coelicolor A3(2)	S. coelicolor/lividans (C9)	WP_003976618.1	WP_162911765.1	WP_003955693.1	WP_143607866.1	WP_121545702.1	WP_032776310.1	WP_019764441.1	WP_030118020.1	WP_078575478.1	WP_079153447.1	WP_015033067.1	WP_217228909.1	WP_013004244.1	WP_102931121.1	WP_166623928.1	WP_037652885.1	WP_076686670.1	WP_077192249.1	WP_078641008.1	WP_043475350.1	WP_215121923.1	WP_019326131.1	WP_058080281.1	WP_015608101.1	WP_040254223.1	WP_031135302.1	WP_239471798.1	WP_203232591.1	WP_125934446.1	WP_108016057.1	WP_067431312.1	WP_010037124.1	WP_125528401.1	WP_062236211.1	WP_030794429.1	WP_029382273.1	WP_127180491.1	WP_053129714.1	WP_059248947.1	WP_043439764.1	WP_039654980.1	WP_150510630.1	WP_005318494.1	WP_030564327.1	WP_053704662.1	WP_015576890.1	WP_008743279.1
GCF_008931305.1	Streptomyces coelicolor A3(2)	S. coelicolor/lividans (C9)	WP_003976617.1	WP_101277505.1	WP_003955694.1	WP_054229275.1	WP_004932038.1	WP_093439729.1	WP_019764442.1	WP_030118019.1	WP_003983433.1	WP_069869298.1	WP_015033068.1	WP_219609638.1	WP_013004243.1	WP_007388370.1	WP_031030661.1	WP_037652883.1	WP_062780164.1	WP_033270799.1	WP_119987299.1	WP_020939599.1	WP_215121922.1	WP_019326132.1	WP_014672291.1	WP_015608102.1	WP_040254221.1	WP_031135300.1	WP_018090137.1	WP_039637185.1	WP_047015365.1	WP_108016058.1	WP_067431315.1	WP_010037121.1	WP_107906966.1	WP_020137338.1	WP_030794427.1	WP_029382274.1	WP_127180490.1	WP_053129717.1	WP_059248948.1	WP_043439766.1	WP_039654981.1	WP_150510631.1	WP_005318493.1	WP_030564329.1	WP_030389058.1	WP_014156643.1	WP_008743278.1
GCF_008931305.1	Streptomyces coelicolor A3(2)	S. coelicolor/lividans (C9)	WP_011028213.1	WP_117350333.1	WP_009995996.1	WP_054230822.1	WP_176117029.1	WP_225680782.1	WP_053561516.1	WP_030191493.1	WP_003982832.1	WP_100807458.1	WP_015033096.1	WP_219609660.1	WP_013004216.1	WP_212729986.1	WP_166623934.1	WP_037652831.1	WP_076682692.1	WP_077192272.1	WP_119987365.1	WP_020939633.1	WP_215121890.1	WP_030977103.1	WP_058080297.1	WP_015608131.1	WP_040246239.1	WP_031130292.1	WP_109889282.1	WP_039637139.1	WP_125934715.1	WP_128803261.1	WP_067431375.1	WP_029180971.1	WP_176579371.1	WP_120052574.1	WP_078633249.1	WP_029382288.1	WP_127180470.1	WP_053129775.1	WP_094374171.1	WP_043439797.1	WP_043406797.1	WP_150509543.1	WP_037773523.1	WP_030564378.1	WP_079404770.1	WP_015576920.1	WP_037795274.1
GCF_008931305.1	Streptomyces coelicolor A3(2)	S. coelicolor/lividans (C9)	WP_003976581.1	WP_117350331.1	WP_003960267.1	WP_143607876.1	WP_121545721.1	WP_225680780.1	WP_078949836.1	WP_030191487.1	WP_003982838.1	WP_069869273.1	WP_015033101.1	WP_219609664.1	WP_041671115.1	WP_125632264.1	WP_031030587.1	WP_037652822.1	WP_198502450.1	WP_228332419.1	WP_162952985.1	WP_106960566.1	WP_215121885.1	WP_019326157.1	WP_107112838.1	WP_099127865.1	WP_186095518.1	WP_085921307.1	WP_237539413.1	WP_052286939.1	WP_125934469.1	WP_128803260.1	WP_067431388.1	WP_010037030.1	WP_176577401.1	WP_062024952.1	WP_030794328.1	WP_047122071.1	WP_127180465.1	WP_053129796.1	WP_086697212.1	WP_043439810.1	WP_174673825.1	WP_150510664.1	WP_005318447.1	WP_202590711.1	WP_079404774.1	WP_051087131.1	WP_047960559.1
GCF_008931305.1	Streptomyces coelicolor A3(2)	S. coelicolor/lividans (C9)	WP_011028229.1	WP_101278575.1	WP_003956608.1	WP_143607893.1	WP_121545730.1	WP_032761785.1	WP_019764485.1	WP_030117962.1	WP_003985034.1	WP_100807446.1	WP_015033143.1	WP_219609680.1	WP_013004198.1	WP_102930243.1	WP_166623946.1	WP_037656335.1	WP_076686636.1	WP_033270394.1	WP_119987407.1	WP_020939664.1	WP_215121863.1	WP_019326174.1	WP_058080311.1	WP_032752989.1	WP_040254166.1	WP_031133417.1	WP_093644894.1	WP_039637108.1	WP_125934479.1	WP_108008025.1	WP_067431427.1	WP_010036984.1	WP_176577387.1	WP_120052560.1	WP_030794286.1	WP_029385331.1	WP_127180453.1	WP_053129840.1	WP_059249004.1	WP_043439830.1	WP_043406790.1	WP_150510687.1	WP_005318418.1	WP_202590726.1	WP_079404802.1	WP_015576935.1	WP_008743669.1
GCF_008931305.1	Streptomyces coelicolor A3(2)	S. coelicolor/lividans (C9)	WP_003976534.1	WP_101278561.1	WP_009996033.1	WP_054230864.1	WP_121545738.1	WP_032761814.1	WP_029395449.1	WP_030117935.1	WP_003981134.1	WP_079257379.1	WP_015033164.1	WP_050357925.1	WP_013004178.1	WP_102931771.1	WP_031030491.1	WP_037656299.1	WP_062777063.1	WP_033270417.1	WP_119987463.1	WP_020939686.1	WP_215121843.1	WP_019326194.1	WP_058080322.1	WP_015608188.1	WP_040254126.1	WP_031130690.1	WP_018090172.1	WP_039637079.1	WP_125934501.1	WP_108008006.1	WP_067431499.1	WP_010036926.1	WP_107906904.1	WP_120052553.1	WP_078633269.1	WP_029384880.1	WP_127180430.1	WP_053129905.1	WP_059249031.1	WP_043439853.1	WP_039657503.1	WP_150510709.1	WP_005318382.1	WP_030564469.1	WP_079404817.1	WP_015576954.1	WP_037797541.1
GCF_008931305.1	Streptomyces coelicolor A3(2)	S. coelicolor/lividans (C9)	WP_003976516.1	WP_117350311.1	WP_003957258.1	WP_097284455.1	WP_176117085.1	WP_088574243.1	WP_053561461.1	WP_030191391.1	WP_003983873.1	WP_100807407.1	WP_015033196.1	WP_219609710.1	WP_013004127.1	WP_102927455.1	WP_166623977.1	WP_037656264.1	WP_136240460.1	WP_077192298.1	WP_119987534.1	WP_020939702.1	WP_215121815.1	WP_109203056.1	WP_058080342.1	WP_015608208.1	WP_040254058.1	WP_031128235.1	WP_018093303.1	WP_039637039.1	WP_125934551.1	WP_108007929.1	WP_067431586.1	WP_010048472.1	WP_176577353.1	WP_120052527.1	WP_078633307.1	WP_029381887.1	WP_127180405.1	WP_053129954.1	WP_221334236.1	WP_043439898.1	WP_039654435.1	WP_150510739.1	WP_005318336.1	WP_202590736.1	WP_030389995.1	WP_015576971.1	WP_047960562.1
GCF_008931305.1	Streptomyces coelicolor A3(2)	S. coelicolor/lividans (C9)	WP_011028262.1	WP_101278601.1	WP_003960316.1	WP_225900276.1	WP_254895762.1	WP_225683473.1	WP_181006404.1	WP_179887776.1	WP_185836607.1	WP_197710535.1	WP_181399431.1	WP_179894257.1	WP_013004124.1	WP_102927452.1	WP_078535865.1	WP_078967394.1	WP_198504985.1	WP_180290104.1	WP_240450508.1	WP_043478088.1	WP_251057956.1	WP_029393495.1	WP_078611962.1	WP_180288904.1	WP_040258289.1	WP_031134736.1	WP_187337742.1	WP_078875928.1	WP_125934554.1	WP_108007924.1	WP_067431595.1	WP_010048469.1	WP_218042511.1	WP_020140033.1	WP_030797926.1	WP_078648367.1	WP_206280829.1	WP_063484401.1	WP_079081311.1	WP_043448410.1	WP_039654438.1	WP_225987107.1	WP_005318326.1	WP_179115473.1	WP_030390001.1	WP_203227130.1	WP_229895379.1
GCF_008931305.1	Streptomyces coelicolor A3(2)	S. coelicolor/lividans (C9)	WP_011028299.1	WP_101281070.1	WP_003954127.1	WP_054230973.1	WP_121545822.1	WP_006124165.1	WP_078949827.1	WP_030191304.1	WP_003985866.1	WP_079257780.1	WP_041662329.1	WP_030075838.1	WP_013004014.1	WP_125632022.1	WP_031046780.1	WP_037661569.1	WP_062769581.1	WP_033270947.1	WP_119988845.1	WP_043475415.1	WP_215121729.1	WP_019326261.1	WP_203348907.1	WP_031122304.1	WP_040253968.1	WP_031130428.1	WP_093636202.1	WP_039638895.1	WP_027773651.1	WP_108008070.1	WP_067431825.1	WP_010049109.1	WP_107906800.1	WP_062025231.1	WP_078633340.1	WP_029384763.1	WP_127180354.1	WP_053130102.1	WP_059249170.1	WP_043448417.1	WP_039654544.1	WP_150510791.1	WP_005318230.1	WP_030564607.1	WP_030389450.1	WP_015577004.1	WP_008739100.1
GCF_008931305.1	Streptomyces coelicolor A3(2)	S. coelicolor/lividans (C9)	WP_003976439.1	WP_101276364.1	WP_009996093.1	WP_060896039.1	WP_004931739.1	WP_225680613.1	WP_018486926.1	WP_030118367.1	WP_003979712.1	WP_069866343.1	WP_015033383.1	WP_219609776.1	WP_013003999.1	WP_212730044.1	WP_031046755.1	WP_037661551.1	WP_076686555.1	WP_033268761.1	WP_078647393.1	WP_020939770.1	WP_215121704.1	WP_019326274.1	WP_014672462.1	WP_015608278.1	WP_040253953.1	WP_031129031.1	WP_026169350.1	WP_039641745.1	WP_125934615.1	WP_108007854.1	WP_067431855.1	WP_010048505.1	WP_030944551.1	WP_030325530.1	WP_030796715.1	WP_029384745.1	WP_127180342.1	WP_053130129.1	WP_059249192.1	WP_043440006.1	WP_039654491.1	WP_150510807.1	WP_005318157.1	WP_030564643.1	WP_030389472.1	WP_015577025.1	WP_008739112.1
GCF_008931305.1	Streptomyces coelicolor A3(2)	S. coelicolor/lividans (C9)	WP_003976435.1	WP_030698413.1	WP_003954092.1	WP_060896037.1	WP_004931733.1	WP_006124187.1	WP_019763066.1	WP_030118363.1	WP_003979716.1	WP_099013613.1	WP_015033387.1	WP_219609777.1	WP_037725180.1	WP_164410160.1	WP_031046751.1	WP_037661544.1	WP_062781865.1	WP_033268712.1	WP_119987734.1	WP_020939774.1	WP_215121699.1	WP_019326278.1	WP_014672466.1	WP_043972042.1	WP_040258261.1	WP_031129035.1	WP_018088039.1	WP_039636898.1	WP_125934616.1	WP_108007851.1	WP_067431871.1	WP_010048511.1	WP_176577302.1	WP_062033808.1	WP_030796724.1	WP_029384740.1	WP_127180338.1	WP_053130140.1	WP_059249201.1	WP_043440011.1	WP_039654495.1	WP_150510822.1	WP_005318151.1	WP_164235641.1	WP_030389475.1	WP_014156472.1	WP_008739117.1
GCF_008931305.1	Streptomyces coelicolor A3(2)	S. coelicolor/lividans (C9)	WP_007449195.1	WP_010637639.1	WP_003954091.1	WP_054231000.1	WP_030218400.1	WP_010070596.1	WP_019763067.1	WP_030118362.1	WP_003979717.1	WP_069866239.1	WP_041662345.1	WP_003969400.1	WP_020115348.1	WP_061444981.1	WP_007449195.1	WP_037661542.1	WP_062781860.1	WP_033268711.1	WP_014060347.1	WP_020939775.1	WP_039932421.1	WP_019326279.1	WP_014672467.1	WP_031122320.1	WP_040253944.1	WP_031129036.1	WP_109889470.1	WP_039636896.1	WP_047015555.1	WP_181362360.1	WP_067431874.1	WP_010048512.1	WP_167537782.1	WP_020116104.1	WP_030796727.1	WP_029384739.1	WP_171480811.1	WP_053130143.1	WP_059249203.1	WP_043440013.1	WP_039654496.1	WP_058845858.1	WP_037774769.1	WP_030564649.1	WP_030009300.1	WP_014156471.1	WP_030009300.1
GCF_008931305.1	Streptomyces coelicolor A3(2)	S. coelicolor/lividans (C9)	WP_011028315.1	WP_189340974.1	WP_003954080.1	WP_143607978.1	WP_176117121.1	WP_150195258.1	WP_053561397.1	WP_030191237.1	WP_030183464.1	WP_100807353.1	WP_015033402.1	WP_219609790.1	WP_041669846.1	WP_212730049.1	WP_037765544.1	WP_037661525.1	WP_198502524.1	WP_077192345.1	WP_119987765.1	WP_020939785.1	WP_215121688.1	WP_136235515.1	WP_058080392.1	WP_015608296.1	WP_040253927.1	WP_031129052.1	WP_109896120.1	WP_039636869.1	WP_125934620.1	WP_128803149.1	WP_067431908.1	WP_010048525.1	WP_125523751.1	WP_120052476.1	WP_030796751.1	WP_029384727.1	WP_127180327.1	WP_053130172.1	WP_059249218.1	WP_043440025.1	WP_039654504.1	WP_150510828.1	WP_005318125.1	WP_030564666.1	WP_079407853.1	WP_015577032.1	WP_008739141.1
GCF_008931305.1	Streptomyces coelicolor A3(2)	S. coelicolor/lividans (C9)	WP_011028322.1	WP_117350282.1	WP_065757167.1	WP_097284533.1	WP_121545845.1	WP_109178406.1	WP_053561393.1	WP_030118292.1	WP_003979734.1	WP_100807351.1	WP_041662352.1	WP_050361332.1	WP_013003981.1	WP_212730052.1	WP_037765549.1	WP_037661519.1	WP_076686540.1	WP_033268695.1	WP_119987767.1	WP_020939788.1	WP_215121684.1	WP_019326290.1	WP_058080394.1	WP_015608301.1	WP_040253922.1	WP_031129055.1	WP_093644326.1	WP_039636863.1	WP_125934629.1	WP_128803148.1	WP_067431909.1	WP_010048529.1	WP_107906776.1	WP_062028006.1	WP_078633353.1	WP_029384722.1	WP_127180325.1	WP_053130186.1	WP_059249222.1	WP_043440030.1	WP_039654507.1	WP_150510830.1	WP_037774751.1	WP_030564685.1	WP_030389487.1	WP_014156448.1	WP_037791745.1
GCF_008931305.1	Streptomyces coelicolor A3(2)	S. coelicolor/lividans (C9)	WP_003976418.1	WP_101276396.1	WP_003954076.1	WP_054231010.1	WP_176117127.1	WP_093441911.1	WP_019763083.1	WP_030118291.1	WP_003979735.1	WP_069866211.1	WP_041662353.1	WP_097965031.1	WP_013003980.1	WP_125631979.1	WP_037765551.1	WP_037661516.1	WP_076686539.1	WP_033268694.1	WP_119987770.1	WP_020939789.1	WP_215121682.1	WP_019326291.1	WP_014672481.1	WP_015608302.1	WP_040253920.1	WP_031129056.1	WP_018088055.1	WP_039636860.1	WP_125934630.1	WP_108007835.1	WP_067431910.1	WP_010048530.1	WP_107906775.1	WP_062028004.1	WP_030796758.1	WP_029384721.1	WP_127180324.1	WP_053130189.1	WP_059249224.1	WP_043440032.1	WP_039654508.1	WP_150510831.1	WP_005318094.1	WP_030564687.1	WP_030389488.1	WP_014156447.1	WP_008739147.1
GCF_008931305.1	Streptomyces coelicolor A3(2)	S. coelicolor/lividans (C9)	WP_003976417.1	WP_003947868.1	WP_003954075.1	WP_028800941.1	WP_004931691.1	WP_032776045.1	WP_018486956.1	WP_003969376.1	WP_003979736.1	WP_020871568.1	WP_015033413.1	WP_014045780.1	WP_007381745.1	WP_102930822.1	WP_031033715.1	WP_037661514.1	WP_055531551.1	WP_033268693.1	WP_020871568.1	WP_020939790.1	WP_003989952.1	WP_019326292.1	WP_014672482.1	WP_014045780.1	WP_040253918.1	WP_010475373.1	WP_018088056.1	WP_039636859.1	WP_101424732.1	WP_015660680.1	WP_067431911.1	WP_003989952.1	WP_004001566.1	WP_007381745.1	WP_030796760.1	WP_029384719.1	WP_127180323.1	WP_053130192.1	WP_055531551.1	WP_043440034.1	WP_028422278.1	WP_030358543.1	WP_005318091.1	WP_014045780.1	WP_053702965.1	WP_014045780.1	WP_008739148.1
GCF_008931305.1	Streptomyces coelicolor A3(2)	S. coelicolor/lividans (C9)	WP_011028323.1	WP_117350281.1	WP_003954073.1	WP_054231011.1	WP_121545847.1	WP_225680596.1	WP_019763084.1	WP_030118290.1	WP_003979737.1	WP_069866209.1	WP_015033414.1	WP_097965030.1	WP_013003979.1	WP_102930821.1	WP_031033717.1	WP_037661512.1	WP_076686538.1	WP_033268692.1	WP_078641203.1	WP_020939791.1	WP_215121681.1	WP_019326293.1	WP_058080395.1	WP_015608303.1	WP_040253916.1	WP_031129057.1	WP_109889482.1	WP_039636856.1	WP_125934631.1	WP_108007834.1	WP_067431919.1	WP_010048533.1	WP_176577297.1	WP_020136443.1	WP_030796764.1	WP_029384718.1	WP_127180322.1	WP_053130206.1	WP_059249226.1	WP_043440035.1	WP_039654509.1	WP_150510832.1	WP_005318088.1	WP_202590768.1	WP_079404864.1	WP_015577040.1	WP_008739149.1
GCF_008931305.1	Streptomyces coelicolor A3(2)	S. coelicolor/lividans (C9)	WP_003976415.1	WP_030698395.1	WP_003954072.1	WP_097284535.1	WP_121545848.1	WP_032761950.1	WP_053561392.1	WP_030118289.1	WP_003979739.1	WP_069866205.1	WP_015033415.1	WP_030585920.1	WP_037725175.1	WP_061444967.1	WP_031033720.1	WP_037661510.1	WP_062776911.1	WP_018088059.1	WP_078641205.1	WP_020939792.1	WP_215121680.1	WP_029393517.1	WP_041665147.1	WP_015608304.1	WP_040253915.1	WP_031135254.1	WP_109889487.1	WP_018088059.1	WP_125934632.1	WP_108007833.1	WP_067431922.1	WP_010048534.1	WP_030955030.1	WP_030323503.1	WP_030796767.1	WP_029384717.1	WP_127180321.1	WP_053130208.1	WP_059249229.1	WP_043440037.1	WP_039654510.1	WP_144003254.1	WP_005318086.1	WP_030564693.1	WP_030389491.1	WP_014156445.1	WP_008739150.1
GCF_008931305.1	Streptomyces coelicolor A3(2)	S. coelicolor/lividans (C9)	WP_011028387.1	WP_101276564.1	WP_003960403.1	WP_143608021.1	WP_040907268.1	WP_006124272.1	WP_019761316.1	WP_030193866.1	WP_003980737.1	WP_093707525.1	WP_041662365.1	WP_069755052.1	WP_013003790.1	WP_212730102.1	WP_031033993.1	WP_037655168.1	WP_198502557.1	WP_033265591.1	WP_119988211.1	WP_020939858.1	WP_215121543.1	WP_019326367.1	WP_058080452.1	WP_015608369.1	WP_186095468.1	WP_037939195.1	WP_109889643.1	WP_039636577.1	WP_125934759.1	WP_234548456.1	WP_067432319.1	WP_010042159.1	WP_107906668.1	WP_120052358.1	WP_078633418.1	WP_029382194.1	WP_127180255.1	WP_053130480.1	WP_059249422.1	WP_043440076.1	WP_043433142.1	WP_150511016.1	WP_037774724.1	WP_076966106.1	WP_079404888.1	WP_015577085.1	WP_073773397.1
GCF_008931305.1	Streptomyces coelicolor A3(2)	S. coelicolor/lividans (C9)	WP_011028392.1	WP_101276570.1	WP_029182911.1	WP_054235483.1	WP_176117174.1	WP_225680495.1	WP_029395775.1	WP_030119126.1	WP_003980749.1	WP_231981464.1	WP_015033501.1	WP_032791306.1	WP_013003779.1	WP_102927433.1	WP_031042060.1	WP_037655150.1	WP_062776716.1	WP_099869395.1	WP_240450988.1	WP_043478149.1	WP_215121532.1	WP_019326378.1	WP_014672585.1	WP_015608417.1	WP_040253783.1	WP_031128291.1	WP_109896144.1	WP_039636563.1	WP_125934770.1	WP_108007640.1	WP_067432352.1	WP_010042136.1	WP_107906655.1	WP_162952104.1	WP_078636929.1	WP_029387428.1	WP_127182836.1	WP_053130517.1	WP_059249445.1	WP_043440082.1	WP_234367383.1	WP_150511030.1	WP_037774718.1	WP_030563393.1	WP_079404894.1	WP_014156375.1	WP_008739298.1
GCF_008931305.1	Streptomyces coelicolor A3(2)	S. coelicolor/lividans (C9)	WP_003976293.1	WP_047138517.1	WP_003960415.1	WP_054235480.1	WP_004931549.1	WP_093441759.1	WP_019766903.1	WP_030119129.1	WP_003980752.1	WP_100809376.1	WP_015033504.1	WP_073958752.1	WP_013003775.1	WP_212730106.1	WP_031042050.1	WP_037655145.1	WP_062776710.1	WP_077192403.1	WP_078641326.1	WP_020939872.1	WP_215121528.1	WP_019326381.1	WP_014672588.1	WP_015608420.1	WP_040253779.1	WP_037936348.1	WP_109889664.1	WP_039636557.1	WP_125934771.1	WP_128803001.1	WP_067432361.1	WP_010042132.1	WP_125526066.1	WP_120052350.1	WP_078633432.1	WP_029387432.1	WP_127180225.1	WP_053130526.1	WP_059249451.1	WP_043440089.1	WP_039654648.1	WP_150511033.1	WP_005317914.1	WP_030563399.1	WP_030384622.1	WP_014156372.1	WP_008739301.1
GCF_008931305.1	Streptomyces coelicolor A3(2)	S. coelicolor/lividans (C9)	WP_030863758.1	WP_030696257.1	WP_003957722.1	WP_054235479.1	WP_121545920.1	WP_006124319.1	WP_006124319.1	WP_006124319.1	WP_003980753.1	WP_069865982.1	WP_015033505.1	WP_026237355.1	WP_037723881.1	WP_212730107.1	WP_166624032.1	WP_037655142.1	WP_062776708.1	WP_033265775.1	WP_078641327.1	WP_020939873.1	WP_142164053.1	WP_029393541.1	WP_014672589.1	WP_015608421.1	WP_040253777.1	WP_031128287.1	WP_026169380.1	WP_039636555.1	WP_125934772.1	WP_108007636.1	WP_067432364.1	WP_010042130.1	WP_107906651.1	WP_062027757.1	WP_030779161.1	WP_029387433.1	WP_164784984.1	WP_053142379.1	WP_059249453.1	WP_043440090.1	WP_039654647.1	WP_144003359.1	WP_005317913.1	WP_026241394.1	WP_030009060.1	WP_014156371.1	WP_008739303.1
GCF_008931305.1	Streptomyces coelicolor A3(2)	S. coelicolor/lividans (C9)	WP_011028407.1	WP_117350234.1	WP_003960417.1	WP_060896476.1	WP_004931535.1	WP_032762030.1	WP_019766904.1	WP_030193692.1	WP_003980754.1	WP_069865949.1	WP_015033511.1	WP_050360126.1	WP_013003768.1	WP_102929115.1	WP_031041999.1	WP_037655116.1	WP_076689347.1	WP_033265614.1	WP_119988281.1	WP_020939899.1	WP_215121506.1	WP_030972484.1	WP_058080480.1	WP_015608422.1	WP_040258225.1	WP_085921497.1	WP_018088181.1	WP_039636535.1	WP_047015731.1	WP_108007621.1	WP_067432402.1	WP_010042104.1	WP_176577186.1	WP_062027742.1	WP_030779195.1	WP_029387438.1	WP_127180215.1	WP_053130557.1	WP_059249469.1	WP_043440107.1	WP_039654640.1	WP_229879563.1	WP_005317896.1	WP_030563401.1	WP_079404897.1	WP_014156370.1	WP_008739306.1
GCF_008931305.1	Streptomyces coelicolor A3(2)	S. coelicolor/lividans (C9)	WP_016326176.1	WP_101276582.1	WP_009996164.1	WP_143608044.1	WP_040907244.1	WP_050486669.1	WP_175451629.1	WP_030119135.1	WP_003980760.1	WP_100807269.1	WP_041662370.1	WP_176739489.1	WP_013003760.1	WP_164410384.1	WP_031041967.1	WP_037655106.1	WP_076686466.1	WP_077192409.1	WP_107439062.1	WP_020939905.1	WP_189723452.1	WP_019326415.1	WP_014672627.1	WP_015608426.1	WP_040253753.1	WP_037936326.1	WP_026169382.1	WP_039641660.1	WP_047019898.1	WP_164932245.1	WP_067432424.1	WP_086012539.1	WP_176577181.1	WP_062235527.1	WP_078636932.1	WP_099053690.1	WP_164784983.1	WP_053130593.1	WP_059254976.1	WP_079162101.1	WP_039654637.1	WP_150511051.1	WP_037774701.1	WP_030563410.1	WP_181382474.1	WP_179831125.1	WP_037791844.1
GCF_008931305.1	Streptomyces coelicolor A3(2)	S. coelicolor/lividans (C9)	WP_011028422.1	WP_117350226.1	WP_003957741.1	WP_097284680.1	WP_176117193.1	WP_225680479.1	WP_053561316.1	WP_030193675.1	WP_003984329.1	WP_069865937.1	WP_015033531.1	WP_219609940.1	WP_013003746.1	WP_212730123.1	WP_166624037.1	WP_037655082.1	WP_198502576.1	WP_077192411.1	WP_119988290.1	WP_020939924.1	WP_215121482.1	WP_136235557.1	WP_014672640.1	WP_015608437.1	WP_040253725.1	WP_031128269.1	WP_109889692.1	WP_039636509.1	WP_125934786.1	WP_108007595.1	WP_067432465.1	WP_010042054.1	WP_107906608.1	WP_062235498.1	WP_078633450.1	WP_029387459.1	WP_127180193.1	WP_053130602.1	WP_059249486.1	WP_043440125.1	WP_043431968.1	WP_150511065.1	WP_005317849.1	WP_202590805.1	WP_079404904.1	WP_041667773.1	WP_008738879.1
GCF_008931305.1	Streptomyces coelicolor A3(2)	S. coelicolor/lividans (C9)	WP_003976256.1	WP_101276610.1	WP_003957742.1	WP_054231965.1	WP_004931504.1	WP_006124336.1	WP_053561315.1	WP_030119149.1	WP_003984328.1	WP_100807267.1	WP_041662374.1	WP_097965279.1	WP_013003745.1	WP_102931056.1	WP_031041933.1	WP_037655080.1	WP_076686446.1	WP_033265632.1	WP_078641357.1	WP_020939925.1	WP_215121481.1	WP_031014546.1	WP_014672641.1	WP_015608438.1	WP_040253721.1	WP_031128267.1	WP_018088205.1	WP_039636506.1	WP_047015743.1	WP_108007594.1	WP_067432468.1	WP_010042053.1	WP_107906607.1	WP_020136241.1	WP_030779272.1	WP_029387460.1	WP_127180192.1	WP_053130611.1	WP_059249487.1	WP_043440127.1	WP_039654625.1	WP_150511066.1	WP_005317846.1	WP_030563432.1	WP_030384641.1	WP_014156356.1	WP_008738881.1
GCF_008931305.1	Streptomyces coelicolor A3(2)	S. coelicolor/lividans (C9)	WP_003976252.1	WP_117350225.1	WP_003960427.1	WP_097284682.1	WP_142170894.1	WP_225680477.1	WP_053561314.1	WP_030193673.1	WP_003984325.1	WP_100807266.1	WP_015033535.1	WP_219609941.1	WP_013003741.1	WP_212730126.1	WP_037765746.1	WP_037655068.1	WP_198502579.1	WP_033265634.1	WP_119988293.1	WP_020939930.1	WP_215121478.1	WP_127437510.1	WP_014672646.1	WP_015608439.1	WP_040253713.1	WP_031128266.1	WP_018088208.1	WP_039636502.1	WP_125934787.1	WP_128802968.1	WP_067432487.1	WP_010042045.1	WP_150502758.1	WP_062027686.1	WP_078633453.1	WP_029387462.1	WP_127180190.1	WP_053130635.1	WP_221334302.1	WP_043440129.1	WP_039654623.1	WP_150511069.1	WP_053557320.1	WP_030563434.1	WP_030384642.1	WP_015577094.1	WP_008738883.1
GCF_008931305.1	Streptomyces coelicolor A3(2)	S. coelicolor/lividans (C9)	WP_003976250.1	WP_030696232.1	WP_003957748.1	WP_054231959.1	WP_004931491.1	WP_032775890.1	WP_019766199.1	WP_030193667.1	WP_003984322.1	WP_069865927.1	WP_015033537.1	WP_219609942.1	WP_013003739.1	WP_102932117.1	WP_166624039.1	WP_037655064.1	WP_062776597.1	WP_033265636.1	WP_078641360.1	WP_020939932.1	WP_215121476.1	WP_019326429.1	WP_014672648.1	WP_015608441.1	WP_040253710.1	WP_031128263.1	WP_018088210.1	WP_039636497.1	WP_047015746.1	WP_108007588.1	WP_067432493.1	WP_010042041.1	WP_107906603.1	WP_007381949.1	WP_030779289.1	WP_029387464.1	WP_127180188.1	WP_053130653.1	WP_059249492.1	WP_043440131.1	WP_039654621.1	WP_030674058.1	WP_005317823.1	WP_030563438.1	WP_030384644.1	WP_014156353.1	WP_008738888.1
GCF_008931305.1	Streptomyces coelicolor A3(2)	S. coelicolor/lividans (C9)	WP_003976249.1	WP_030696231.1	WP_003957749.1	WP_054231958.1	WP_004931488.1	WP_010064157.1	WP_018487101.1	WP_030193664.1	WP_003984321.1	WP_069865925.1	WP_015033538.1	WP_003969255.1	WP_037723896.1	WP_102932118.1	WP_031041919.1	WP_037655062.1	WP_062776595.1	WP_033265637.1	WP_014060643.1	WP_020939933.1	WP_215121475.1	WP_019326430.1	WP_058080494.1	WP_015608442.1	WP_040258217.1	WP_069979618.1	WP_018088211.1	WP_039636495.1	WP_125934788.1	WP_128802967.1	WP_067432496.1	WP_010042039.1	WP_107907337.1	WP_020136235.1	WP_078636934.1	WP_029387465.1	WP_093827569.1	WP_053130657.1	WP_059249493.1	WP_043448440.1	WP_039654620.1	WP_150511071.1	WP_005317821.1	WP_030563440.1	WP_079404905.1	WP_014156352.1	WP_008738889.1
GCF_008931305.1	Streptomyces coelicolor A3(2)	S. coelicolor/lividans (C9)	WP_003976247.1	WP_101276621.1	WP_003957751.1	WP_060901962.1	WP_176117197.1	WP_100560578.1	WP_019766201.1	WP_030193662.1	WP_003984319.1	WP_100807265.1	WP_015033540.1	WP_219609944.1	WP_013003736.1	WP_212730128.1	WP_166624041.1	WP_051850136.1	WP_076686433.1	WP_077192413.1	WP_119988301.1	WP_020939935.1	WP_215121473.1	WP_086876010.1	WP_014672651.1	WP_015608444.1	WP_040253706.1	WP_031128259.1	WP_109889700.1	WP_039636491.1	WP_125934790.1	WP_128802966.1	WP_067432502.1	WP_029181322.1	WP_107906601.1	WP_120052328.1	WP_078633455.1	WP_029387467.1	WP_127180186.1	WP_053130663.1	WP_059249495.1	WP_043440134.1	WP_234367384.1	WP_150511073.1	WP_037774692.1	WP_202590806.1	WP_030384647.1	WP_015577098.1	WP_008738891.1
GCF_008931305.1	Streptomyces coelicolor A3(2)	S. coelicolor/lividans (C9)	WP_003976242.1	WP_008407308.1	WP_003957754.1	WP_054231952.1	WP_176117200.1	WP_078654600.1	WP_029395151.1	WP_030731087.1	WP_003985019.1	WP_069865914.1	WP_015033545.1	WP_219609951.1	WP_013003729.1	WP_212730132.1	WP_031041907.1	WP_037655054.1	WP_198502583.1	WP_033265643.1	WP_119988311.1	WP_020939940.1	WP_215121468.1	WP_029393560.1	WP_041665162.1	WP_015608449.1	WP_078845203.1	WP_031128255.1	WP_026169390.1	WP_039636483.1	WP_125934795.1	WP_108007572.1	WP_067432514.1	WP_010042015.1	WP_107906595.1	WP_062027670.1	WP_030779313.1	WP_029387471.1	WP_127180181.1	WP_053130673.1	WP_059249498.1	WP_043440137.1	WP_039654616.1	WP_150511078.1	WP_005317800.1	WP_030563454.1	WP_030384650.1	WP_014156345.1	WP_008738894.1
GCF_008931305.1	Streptomyces coelicolor A3(2)	S. coelicolor/lividans (C9)	WP_003976241.1	WP_003947998.1	WP_003957755.1	WP_054231951.1	WP_073931938.1	WP_006124350.1	WP_019763236.1	WP_030119167.1	WP_003985020.1	WP_069865912.1	WP_030317512.1	WP_097866786.1	WP_037723851.1	WP_003976241.1	WP_031041903.1	WP_037655051.1	WP_030783448.1	WP_033265644.1	WP_059147918.1	WP_020939941.1	WP_033306356.1	WP_019326438.1	WP_004001350.1	WP_015608450.1	WP_040253695.1	WP_031128254.1	WP_018088219.1	WP_039636481.1	WP_027770079.1	WP_108007571.1	WP_067432517.1	WP_010042013.1	WP_030947131.1	WP_020136226.1	WP_030779316.1	WP_029387472.1	WP_127180179.1	WP_030180898.1	WP_004001350.1	WP_043440139.1	WP_039654615.1	WP_030674013.1	WP_005317797.1	WP_003969243.1	WP_030384651.1	WP_014156344.1	WP_008738895.1
GCF_008931305.1	Streptomyces coelicolor A3(2)	S. coelicolor/lividans (C9)	WP_181924133.1	WP_101276629.1	WP_029182914.1	WP_179858166.1	WP_186363194.1	WP_225680459.1	WP_053563009.1	WP_030119168.1	WP_003985022.1	WP_069865910.1	WP_015033547.1	WP_219609952.1	WP_193789220.1	WP_197923963.1	WP_194277743.1	WP_190276036.1	WP_198502584.1	WP_033265645.1	WP_078641367.1	WP_193384456.1	WP_215121466.1	WP_185908386.1	WP_058080497.1	WP_032753241.1	WP_186095465.1	WP_037936347.1	WP_018088221.1	WP_039641653.1	WP_125934796.1	WP_181362595.1	WP_182449168.1	WP_197709819.1	WP_125525162.1	WP_217367998.1	WP_179123273.1	WP_181956237.1	WP_206280694.1	WP_179948842.1	WP_059249500.1	WP_107070384.1	WP_043404868.1	WP_150511079.1	WP_037774676.1	WP_018511533.1	WP_184791956.1	WP_015577102.1	WP_198939603.1
GCF_008931305.1	Streptomyces coelicolor A3(2)	S. coelicolor/lividans (C9)	WP_003976227.1	WP_101276646.1	WP_003958743.1	WP_097288959.1	WP_121545952.1	WP_006124371.1	WP_029395129.1	WP_030193631.1	WP_030179781.1	WP_079257614.1	WP_015033562.1	WP_073801394.1	WP_013003612.1	WP_061444801.1	WP_037765779.1	WP_037655255.1	WP_062773815.1	WP_077194725.1	WP_078641395.1	WP_043478213.1	WP_251057935.1	WP_175438181.1	WP_058083839.1	WP_043972103.1	WP_040258209.1	WP_031128244.1	WP_026169391.1	WP_039641645.1	WP_047019905.1	WP_108014782.1	WP_067432545.1	WP_078602871.1	WP_176577164.1	WP_062027653.1	WP_030779350.1	WP_047122630.1	WP_127180167.1	WP_053130716.1	WP_059254983.1	WP_043440158.1	WP_039654606.1	WP_150511090.1	WP_037774664.1	WP_030563600.1	WP_053703009.1	WP_014156330.1	WP_008738909.1
GCF_008931305.1	Streptomyces coelicolor A3(2)	S. coelicolor/lividans (C9)	WP_003976226.1	WP_030698029.1	WP_003958742.1	WP_054231941.1	WP_004931451.1	WP_006124372.1	WP_053563007.1	WP_030193628.1	WP_004571985.1	WP_100807258.1	WP_041663860.1	WP_007449662.1	WP_013003611.1	WP_061444800.1	WP_031041864.1	WP_037655031.1	WP_062773817.1	WP_033265653.1	WP_078641396.1	WP_020940004.1	WP_215121454.1	WP_019331013.1	WP_014672675.1	WP_015608463.1	WP_040253674.1	WP_174887758.1	WP_018088235.1	WP_039636466.1	WP_047015762.1	WP_016435231.1	WP_067432548.1	WP_010041976.1	WP_107906584.1	WP_020136211.1	WP_030779352.1	WP_029387484.1	WP_127180166.1	WP_053130719.1	WP_059249512.1	WP_043440159.1	WP_039654605.1	WP_030673956.1	WP_037776826.1	WP_030563602.1	WP_030008628.1	WP_006124372.1	WP_008738910.1
GCF_008931305.1	Streptomyces coelicolor A3(2)	S. coelicolor/lividans (C9)	WP_003976224.1	WP_101276650.1	WP_029182919.1	WP_079065074.1	WP_004931447.1	WP_010070672.1	WP_029395131.1	WP_030119182.1	WP_043978447.1	WP_069865886.1	WP_051025864.1	WP_026291102.1	WP_037723839.1	WP_102928645.1	WP_031041856.1	WP_037655026.1	WP_062773822.1	WP_051732619.1	WP_060944022.1	WP_043475527.1	WP_215121452.1	WP_019331011.1	WP_058080503.1	WP_015608465.1	WP_040253670.1	WP_031128241.1	WP_051104039.1	WP_039636461.1	WP_240662089.1	WP_108014636.1	WP_067432554.1	WP_029181313.1	WP_030948193.1	WP_028809384.1	WP_030779356.1	WP_029387486.1	WP_127180164.1	WP_053130725.1	WP_189397208.1	WP_043440162.1	WP_039654603.1	WP_150511092.1	WP_005317746.1	WP_030563606.1	WP_079404913.1	WP_014156328.1	WP_008738912.1
GCF_008931305.1	Streptomyces coelicolor A3(2)	S. coelicolor/lividans (C9)	WP_011028434.1	WP_117350218.1	WP_003958736.1	WP_143605402.1	WP_176117205.1	WP_225680442.1	WP_053561300.1	WP_030193608.1	WP_004571991.1	WP_100807256.1	WP_015033568.1	WP_219609962.1	WP_013003606.1	WP_212732407.1	WP_037765788.1	WP_037655021.1	WP_076686409.1	WP_077192422.1	WP_119988346.1	WP_020940009.1	WP_215124456.1	WP_136235565.1	WP_058080504.1	WP_015608468.1	WP_040253666.1	WP_031128239.1	WP_109889733.1	WP_039636457.1	WP_125934804.1	WP_108014637.1	WP_067432557.1	WP_029181312.1	WP_176577162.1	WP_062027649.1	WP_030779364.1	WP_047122629.1	WP_127180163.1	WP_053130728.1	WP_059249514.1	WP_043440165.1	WP_039654600.1	WP_150511093.1	WP_005317741.1	WP_030563607.1	WP_079404914.1	WP_014156325.1	WP_008738914.1
GCF_008931305.1	Streptomyces coelicolor A3(2)	S. coelicolor/lividans (C9)	WP_003976218.1	WP_101276660.1	WP_009996193.1	WP_060898896.1	WP_004931440.1	WP_032762070.1	WP_053561297.1	WP_030119187.1	WP_003986731.1	WP_093703974.1	WP_015033571.1	WP_007449681.1	WP_013003603.1	WP_102928639.1	WP_031041840.1	WP_037655015.1	WP_076686403.1	WP_077192424.1	WP_119988353.1	WP_020940012.1	WP_215121448.1	WP_136235567.1	WP_058080507.1	WP_015608471.1	WP_040258204.1	WP_031136524.1	WP_018088243.1	WP_039636451.1	WP_047019908.1	WP_108014640.1	WP_067432566.1	WP_010041963.1	WP_150502707.1	WP_062028060.1	WP_030779373.1	WP_029387493.1	WP_127180160.1	WP_053130737.1	WP_059249517.1	WP_043440171.1	WP_039649515.1	WP_150511096.1	WP_005317737.1	WP_030563610.1	WP_053703013.1	WP_015577118.1	WP_008738917.1
GCF_008931305.1	Streptomyces coelicolor A3(2)	S. coelicolor/lividans (C9)	WP_003976205.1	WP_003948028.1	WP_003957557.1	WP_028802588.1	WP_003976205.1	WP_006124388.1	WP_015608479.1	WP_026291105.1	WP_003986728.1	WP_046090457.1	WP_015033582.1	WP_003969205.1	WP_013003598.1	WP_003976205.1	WP_031040411.1	WP_030779398.1	WP_062773847.1	WP_033265664.1	WP_014060683.1	WP_020940020.1	WP_215121439.1	WP_003976205.1	WP_014672692.1	WP_015608479.1	WP_040253648.1	WP_010476314.1	WP_018088248.1	WP_039636444.1	WP_027770102.1	WP_007381992.1	WP_010041940.1	WP_010041940.1	WP_030961848.1	WP_015660411.1	WP_030779398.1	WP_029387501.1	WP_010041940.1	WP_003976205.1	WP_023550764.1	WP_043440182.1	WP_039649526.1	WP_010986870.1	WP_005317677.1	WP_015608479.1	WP_030384676.1	WP_014045902.1	WP_008738950.1
GCF_008931305.1	Streptomyces coelicolor A3(2)	S. coelicolor/lividans (C9)	WP_003976204.1	WP_003948029.1	WP_003957558.1	WP_054231928.1	WP_004931419.1	WP_006124389.1	WP_018487143.1	WP_010062939.1	WP_003986727.1	WP_069865868.1	WP_015033583.1	WP_003969204.1	WP_005479329.1	WP_004931419.1	WP_031040408.1	WP_009188585.1	WP_055566950.1	WP_033265665.1	WP_078641406.1	WP_007449531.1	WP_010041937.1	WP_004931419.1	WP_006132815.1	WP_003969204.1	WP_040253646.1	WP_017944922.1	WP_006605648.1	WP_039636442.1	WP_101424543.1	WP_099928855.1	WP_030601628.1	WP_010041937.1	WP_007381993.1	WP_007381993.1	WP_007381993.1	WP_004001309.1	WP_093828637.1	WP_004931419.1	WP_028422127.1	WP_043440184.1	WP_030653874.1	WP_144003427.1	WP_005317674.1	WP_003969204.1	WP_030384677.1	WP_015577124.1	WP_008738952.1
GCF_008931305.1	Streptomyces coelicolor A3(2)	S. coelicolor/lividans (C9)	WP_003976192.1	WP_117350214.1	WP_003957567.1	WP_060901955.1	WP_121545971.1	WP_093438030.1	WP_019762566.1	WP_030118916.1	WP_003985186.1	WP_202544301.1	WP_015033589.1	WP_073741527.1	WP_013003589.1	WP_102927986.1	WP_031040390.1	WP_037651846.1	WP_062773860.1	WP_228332639.1	WP_237299876.1	WP_020940052.1	WP_215121431.1	WP_019325379.1	WP_058080517.1	WP_015608499.1	WP_040253632.1	WP_031131545.1	WP_229838225.1	WP_039636431.1	WP_125934818.1	WP_108014661.1	WP_067432640.1	WP_010041918.1	WP_125524540.1	WP_062235392.1	WP_030779454.1	WP_029383283.1	WP_127180144.1	WP_053130795.1	WP_059249533.1	WP_043440209.1	WP_039649536.1	WP_150511119.1	WP_005317650.1	WP_030563651.1	WP_030384683.1	WP_014156298.1	WP_008738974.1
GCF_008931305.1	Streptomyces coelicolor A3(2)	S. coelicolor/lividans (C9)	WP_003976190.1	WP_101279343.1	WP_003957570.1	WP_097284717.1	WP_176117220.1	WP_032779141.1	WP_053561282.1	WP_030193569.1	WP_003985184.1	WP_099016929.1	WP_015033591.1	WP_003969187.1	WP_013003587.1	WP_061444775.1	WP_031040384.1	WP_037651842.1	WP_062773864.1	WP_033265674.1	WP_043241082.1	WP_020940054.1	WP_215121429.1	WP_019325387.1	WP_058080519.1	WP_015608501.1	WP_040253627.1	WP_031131541.1	WP_109889745.1	WP_039636426.1	WP_125934820.1	WP_108014663.1	WP_067432647.1	WP_010041914.1	WP_107906546.1	WP_062027582.1	WP_030779459.1	WP_029383285.1	WP_127180142.1	WP_053130803.1	WP_059249535.1	WP_043440212.1	WP_039649539.1	WP_144003435.1	WP_005317645.1	WP_030563655.1	WP_030384685.1	WP_014156296.1	WP_008738977.1
GCF_008931305.1	Streptomyces coelicolor A3(2)	S. coelicolor/lividans (C9)	WP_003976189.1	WP_030698009.1	WP_003957571.1	WP_054231902.1	WP_004931373.1	WP_225680413.1	WP_019762564.1	WP_030193567.1	WP_030179748.1	WP_069865854.1	WP_015033592.1	WP_097962889.1	WP_013003586.1	WP_212730144.1	WP_031040381.1	WP_051849879.1	WP_076686388.1	WP_033265675.1	WP_078641413.1	WP_020940055.1	WP_215121428.1	WP_019325388.1	WP_014672704.1	WP_043972119.1	WP_052482577.1	WP_031131539.1	WP_018088259.1	WP_039636424.1	WP_125934821.1	WP_128802924.1	WP_067432650.1	WP_010041910.1	WP_107906545.1	WP_062027580.1	WP_030779462.1	WP_029383286.1	WP_127180141.1	WP_053130806.1	WP_059249536.1	WP_043440213.1	WP_039649541.1	WP_150511121.1	WP_005317642.1	WP_018511484.1	WP_030384686.1	WP_015577136.1	WP_037791652.1
GCF_008931305.1	Streptomyces coelicolor A3(2)	S. coelicolor/lividans (C9)	WP_007449816.1	WP_008411895.1	WP_009996204.1	WP_037747701.1	WP_004931372.1	WP_006124407.1	WP_018487160.1	WP_030118912.1	WP_003985182.1	WP_037946248.1	WP_015033593.1	WP_007448937.1	WP_004931372.1	WP_007449816.1	WP_007449816.1	WP_037651840.1	WP_030362602.1	WP_003985182.1	WP_014060693.1	WP_020940056.1	WP_004001297.1	WP_019325389.1	WP_014672705.1	WP_015608503.1	WP_040258198.1	WP_031131538.1	WP_003985182.1	WP_003985182.1	WP_047019910.1	WP_108014665.1	WP_004931372.1	WP_004001297.1	WP_107906544.1	WP_004931372.1	WP_030779466.1	WP_028422119.1	WP_004931372.1	WP_030381728.1	WP_014672705.1	WP_043440214.1	WP_014672705.1	WP_030362602.1	WP_037774648.1	WP_015608503.1	WP_008738981.1	WP_015577137.1	WP_008738981.1
GCF_008931305.1	Streptomyces coelicolor A3(2)	S. coelicolor/lividans (C9)	WP_134111893.1	WP_117350213.1	WP_003960458.1	WP_143601632.1	WP_176117221.1	WP_093438039.1	WP_019762562.1	WP_030193565.1	WP_226048839.1	WP_100807251.1	WP_015033596.1	WP_219609985.1	WP_013003583.1	WP_212730145.1	WP_166624054.1	WP_037651835.1	WP_062773873.1	WP_033265678.1	WP_119988376.1	WP_020940059.1	WP_215121426.1	WP_031014489.1	WP_014672708.1	WP_015608506.1	WP_040253622.1	WP_031131532.1	WP_018088262.1	WP_039636418.1	WP_125934824.1	WP_128802923.1	WP_067432660.1	WP_010041901.1	WP_107906543.1	WP_062027577.1	WP_078633483.1	WP_029383289.1	WP_127180138.1	WP_053130816.1	WP_059249539.1	WP_174498625.1	WP_039649550.1	WP_150511124.1	WP_005317634.1	WP_030563661.1	WP_234437905.1	WP_015577139.1	WP_037791655.1
GCF_008931305.1	Streptomyces coelicolor A3(2)	S. coelicolor/lividans (C9)	WP_011028457.1	WP_100452730.1	WP_003957582.1	WP_054231969.1	WP_004931355.1	WP_006124414.1	WP_018511479.1	WP_030193559.1	WP_003983738.1	WP_069865840.1	WP_015033605.1	WP_003969179.1	WP_013003579.1	WP_061444769.1	WP_031040350.1	WP_037651828.1	WP_062773890.1	WP_033265682.1	WP_059145704.1	WP_020940062.1	WP_010041898.1	WP_019325395.1	WP_014672712.1	WP_015608509.1	WP_040253615.1	WP_031129255.1	WP_020397704.1	WP_016574019.1	WP_047015791.1	WP_108014671.1	WP_067432668.1	WP_010041898.1	WP_030967070.1	WP_062027566.1	WP_030779483.1	WP_029383292.1	WP_127180135.1	WP_053130824.1	WP_059249542.1	WP_150478206.1	WP_039649557.1	WP_030673850.1	WP_005317626.1	WP_030563667.1	WP_030026955.1	WP_014156286.1	WP_008738998.1
GCF_008931305.1	Streptomyces coelicolor A3(2)	S. coelicolor/lividans (C9)	WP_030186848.1	WP_208670276.1	WP_003960463.1	WP_054231895.1	WP_030217676.1	WP_030708378.1	WP_018487168.1	WP_018511477.1	WP_030179729.1	WP_173963464.1	WP_015033607.1	WP_030563671.1	WP_037729632.1	WP_051005918.1	WP_031040345.1	WP_051849878.1	WP_062774006.1	WP_030283915.1	WP_203348728.1	WP_020940064.1	WP_030818448.1	WP_029393242.1	WP_051009690.1	WP_043974348.1	WP_040253611.1	WP_031129254.1	WP_030283915.1	WP_174717975.1	WP_107086199.1	WP_108014786.1	WP_067445385.1	WP_010041894.1	WP_030967072.1	WP_062027562.1	WP_030779489.1	WP_029383294.1	WP_161353015.1	WP_053142395.1	WP_059254987.1	WP_150478380.1	WP_052269761.1	WP_030362534.1	WP_050791745.1	WP_030563671.1	WP_030649990.1	WP_030122563.1	WP_030026957.1
GCF_008931305.1	Streptomyces coelicolor A3(2)	S. coelicolor/lividans (C9)	WP_003976179.1	WP_162911754.1	WP_003957586.1	WP_060897740.1	WP_176117224.1	WP_075266466.1	WP_053561279.1	WP_030193557.1	WP_003983741.1	WP_159033435.1	WP_015033608.1	WP_097962884.1	WP_013003576.1	WP_165287537.1	WP_070388077.1	WP_037651823.1	WP_198502606.1	WP_033265683.1	WP_162953017.1	WP_020940065.1	WP_215121423.1	WP_019325398.1	WP_014672715.1	WP_015608512.1	WP_040253607.1	WP_031129253.1	WP_018088268.1	WP_039636404.1	WP_125934827.1	WP_128802922.1	WP_067432674.1	WP_010041891.1	WP_176577135.1	WP_120052297.1	WP_030779492.1	WP_029383295.1	WP_127180133.1	WP_053130830.1	WP_059249544.1	WP_043440222.1	WP_039649563.1	WP_170316437.1	WP_005317617.1	WP_202590826.1	WP_053171650.1	WP_015577143.1	WP_008739006.1
GCF_008931305.1	Streptomyces coelicolor A3(2)	S. coelicolor/lividans (C9)	WP_003976178.1	WP_003948050.1	WP_003957588.1	WP_054231893.1	WP_004931346.1	WP_010070684.1	WP_026237373.1	WP_012380975.1	WP_003983743.1	WP_069865832.1	WP_015033610.1	WP_047176601.1	WP_033526477.1	WP_007449834.1	WP_031040337.1	WP_037651818.1	WP_062774008.1	WP_033265789.1	WP_119988389.1	WP_020940066.1	WP_215121407.1	WP_029393243.1	WP_041665168.1	WP_031122759.1	WP_040258196.1	WP_031129252.1	WP_026169395.1	WP_039636401.1	WP_018834270.1	WP_108014675.1	WP_030044846.1	WP_010041885.1	WP_004001285.1	WP_020136157.1	WP_030779494.1	WP_029383296.1	WP_093825373.1	WP_053130833.1	WP_030648672.1	WP_043440224.1	WP_039649565.1	WP_030673834.1	WP_005317603.1	WP_026241379.1	WP_030008564.1	WP_014156281.1	WP_008739008.1
GCF_008931305.1	Streptomyces coelicolor A3(2)	S. coelicolor/lividans (C9)	WP_016326217.1	WP_101279328.1	WP_009996218.1	WP_060895912.1	WP_121545982.1	WP_225680403.1	WP_019762554.1	WP_030193543.1	WP_003983754.1	WP_100807233.1	WP_015033616.1	WP_007448903.1	WP_041669753.1	WP_102928700.1	WP_166624069.1	WP_037651805.1	WP_062773920.1	WP_077192435.1	WP_119988420.1	WP_020940078.1	WP_215121396.1	WP_019325407.1	WP_014672726.1	WP_015608522.1	WP_040253589.1	WP_031129243.1	WP_018088277.1	WP_039636388.1	WP_125934835.1	WP_128802916.1	WP_067432702.1	WP_010046620.1	WP_107906528.1	WP_120052277.1	WP_030779519.1	WP_029383304.1	WP_127180124.1	WP_053130855.1	WP_059249554.1	WP_043440229.1	WP_039649581.1	WP_150511143.1	WP_037774640.1	WP_202590831.1	WP_030384705.1	WP_014156271.1	WP_008739023.1
GCF_008931305.1	Streptomyces coelicolor A3(2)	S. coelicolor/lividans (C9)	WP_016326218.1	WP_003948063.1	WP_003958630.1	WP_054231750.1	WP_004931327.1	WP_225680385.1	WP_053561259.1	WP_030197135.1	WP_003983758.1	WP_069865796.1	WP_015033620.1	WP_219610003.1	WP_013003554.1	WP_164712952.1	WP_037767097.1	WP_037651784.1	WP_062773930.1	WP_033265694.1	WP_119988422.1	WP_020940087.1	WP_215121380.1	WP_125536108.1	WP_014672729.1	WP_032753294.1	WP_040253583.1	WP_031129240.1	WP_018088281.1	WP_039636380.1	WP_125934124.1	WP_108014708.1	WP_067432735.1	WP_010046664.1	WP_163016972.1	WP_062027505.1	WP_078633498.1	WP_029383308.1	WP_127180113.1	WP_053130870.1	WP_059249563.1	WP_043440232.1	WP_039649587.1	WP_150511147.1	WP_005317549.1	WP_030563732.1	WP_053176893.1	WP_015577161.1	WP_037791670.1
GCF_008931305.1	Streptomyces coelicolor A3(2)	S. coelicolor/lividans (C9)	WP_011028472.1	WP_117350199.1	WP_003958634.1	WP_143608101.1	WP_121545990.1	WP_032762131.1	WP_019767089.1	WP_030116608.1	WP_003982455.1	WP_100807230.1	WP_015033631.1	WP_219610007.1	WP_037729615.1	WP_102930943.1	WP_031040291.1	WP_037651770.1	WP_062773952.1	WP_033265698.1	WP_078641443.1	WP_020940099.1	WP_215121364.1	WP_019325418.1	WP_014672744.1	WP_015608542.1	WP_040253563.1	WP_031136047.1	WP_093644030.1	WP_039636374.1	WP_125934841.1	WP_108014719.1	WP_067432763.1	WP_010046685.1	WP_176577103.1	WP_062235301.1	WP_078633502.1	WP_029383316.1	WP_127180100.1	WP_053130887.1	WP_059249574.1	WP_043440240.1	WP_039649599.1	WP_150511159.1	WP_005317539.1	WP_030563744.1	WP_053176880.1	WP_015577164.1	WP_008739034.1
GCF_008931305.1	Streptomyces coelicolor A3(2)	S. coelicolor/lividans (C9)	WP_011028480.1	WP_100452696.1	WP_029182923.1	WP_054231770.1	WP_176117236.1	WP_010070706.1	WP_019767085.1	WP_030116600.1	WP_003982447.1	WP_069865781.1	WP_015033639.1	WP_032793216.1	WP_013003541.1	WP_102932571.1	WP_070388091.1	WP_037651758.1	WP_062773967.1	WP_033265704.1	WP_014060726.1	WP_020940104.1	WP_215121359.1	WP_019325425.1	WP_014672751.1	WP_015608549.1	WP_040253556.1	WP_023588684.1	WP_026169401.1	WP_039636362.1	WP_018834246.1	WP_108014725.1	WP_067432778.1	WP_010046706.1	WP_107905433.1	WP_062027457.1	WP_030779586.1	WP_029383429.1	WP_127180094.1	WP_053130917.1	WP_059249584.1	WP_043440245.1	WP_039649608.1	WP_150511174.1	WP_037776811.1	WP_076966183.1	WP_030384723.1	WP_015577166.1	WP_008739044.1
GCF_008931305.1	Streptomyces coelicolor A3(2)	S. coelicolor/lividans (C9)	WP_003976122.1	WP_101280099.1	WP_003960513.1	WP_075031883.1	WP_004931265.1	WP_093439389.1	WP_019763814.1	WP_078580975.1	WP_003980086.1	WP_069866271.1	WP_041662404.1	WP_097962829.1	WP_078580202.1	WP_102931603.1	WP_037767158.1	WP_037651712.1	WP_076686291.1	WP_033265725.1	WP_078647424.1	WP_020940133.1	WP_215121343.1	WP_030977696.1	WP_041665181.1	WP_015608572.1	WP_040253526.1	WP_031135650.1	WP_109889810.1	WP_039636323.1	WP_047015847.1	WP_108014747.1	WP_067432870.1	WP_010046743.1	WP_107905455.1	WP_120052239.1	WP_030779666.1	WP_029385977.1	WP_127180073.1	WP_053131031.1	WP_059249614.1	WP_043440282.1	WP_039649644.1	WP_150511195.1	WP_053557287.1	WP_078615833.1	WP_030384744.1	WP_015577185.1	WP_073773550.1
GCF_008931305.1	Streptomyces coelicolor A3(2)	S. coelicolor/lividans (C9)	WP_011028544.1	WP_117350158.1	WP_003960541.1	WP_097284800.1	WP_176117272.1	WP_225680325.1	WP_019766216.1	WP_030197267.1	WP_003980118.1	WP_100807182.1	WP_015033727.1	WP_050360822.1	WP_013003479.1	WP_125631519.1	WP_031040080.1	WP_037651676.1	WP_198502646.1	WP_033265755.1	WP_119988573.1	WP_020940176.1	WP_215121277.1	WP_136235592.1	WP_058080596.1	WP_015608595.1	WP_040253334.1	WP_031133363.1	WP_093646319.1	WP_039636289.1	WP_125934906.1	WP_128802858.1	WP_067432992.1	WP_010046836.1	WP_125527299.1	WP_062236987.1	WP_078633547.1	WP_029384544.1	WP_127179953.1	WP_053131148.1	WP_059249647.1	WP_043440305.1	WP_039649725.1	WP_150511207.1	WP_053557281.1	WP_202590863.1	WP_030384763.1	WP_015577201.1	WP_008741624.1
GCF_008931305.1	Streptomyces coelicolor A3(2)	S. coelicolor/lividans (C9)	WP_011028578.1	WP_101280970.1	WP_003958192.1	WP_054232883.1	WP_004931137.1	WP_010070835.1	WP_053561157.1	WP_030113088.1	WP_003983283.1	WP_231981444.1	WP_015033768.1	WP_007452780.1	WP_013003395.1	WP_102932861.1	WP_031039901.1	WP_037651604.1	WP_198502661.1	WP_033271349.1	WP_078641568.1	WP_020940217.1	WP_215121216.1	WP_030969577.1	WP_058080631.1	WP_015608686.1	WP_040248936.1	WP_031128553.1	WP_093646368.1	WP_039636233.1	WP_125934930.1	WP_128802836.1	WP_067433156.1	WP_010046981.1	WP_030954494.1	WP_062027275.1	WP_078633574.1	WP_029382113.1	WP_127179893.1	WP_053131289.1	WP_059249689.1	WP_043440371.1	WP_039649243.1	WP_150511243.1	WP_037774606.1	WP_030574597.1	WP_030388536.1	WP_014156139.1	WP_008741592.1
GCF_008931305.1	Streptomyces coelicolor A3(2)	S. coelicolor/lividans (C9)	WP_011028579.1	WP_101280969.1	WP_003958191.1	WP_143608181.1	WP_176117309.1	WP_225680245.1	WP_053562989.1	WP_030193416.1	WP_030182850.1	WP_093702289.1	WP_015033769.1	WP_097963785.1	WP_013003394.1	WP_165285352.1	WP_037767305.1	WP_037651602.1	WP_076686237.1	WP_033271350.1	WP_119988714.1	WP_020940218.1	WP_215121215.1	WP_046249539.1	WP_058080632.1	WP_032758494.1	WP_040248939.1	WP_031128555.1	WP_018093081.1	WP_039641589.1	WP_125934931.1	WP_128802835.1	WP_067433159.1	WP_010046982.1	WP_125528435.1	WP_120052177.1	WP_078633575.1	WP_029382114.1	WP_127179892.1	WP_053131291.1	WP_059249690.1	WP_043440373.1	WP_039649245.1	WP_150511244.1	WP_005317287.1	WP_030574599.1	WP_030388537.1	WP_015577260.1	WP_008741591.1
GCF_008931305.1	Streptomyces coelicolor A3(2)	S. coelicolor/lividans (C9)	WP_011028581.1	WP_101280967.1	WP_003958189.1	WP_143608183.1	WP_121546074.1	WP_225683460.1	WP_203228210.1	WP_030113091.1	WP_003983280.1	WP_079257739.1	WP_051026063.1	WP_219610123.1	WP_013003392.1	WP_212730234.1	WP_166624117.1	WP_182790104.1	WP_198505004.1	WP_077192503.1	WP_119988716.1	WP_020940220.1	WP_215121213.1	WP_031014299.1	WP_058080634.1	WP_015608689.1	WP_040256714.1	WP_031128558.1	WP_093646372.1	WP_039636229.1	WP_125934933.1	WP_108012985.1	WP_067433164.1	WP_029181666.1	WP_176577007.1	WP_062027270.1	WP_107419085.1	WP_047122004.1	WP_171480990.1	WP_053131297.1	WP_221334370.1	WP_043440378.1	WP_039649250.1	WP_150511246.1	WP_005317278.1	WP_076966243.1	WP_079407870.1	WP_078468351.1	WP_037793354.1
GCF_008931305.1	Streptomyces coelicolor A3(2)	S. coelicolor/lividans (C9)	WP_003976021.1	WP_189341168.1	WP_003960572.1	WP_143611235.1	WP_004931128.1	WP_225680241.1	WP_019765929.1	WP_030121270.1	WP_003983279.1	WP_069864000.1	WP_015033772.1	WP_073868084.1	WP_041669731.1	WP_212732420.1	WP_037767503.1	WP_037651917.1	WP_062778178.1	WP_033271353.1	WP_205587716.1	WP_020940221.1	WP_215121212.1	WP_030969588.1	WP_014672882.1	WP_043972180.1	WP_040256716.1	WP_031128560.1	WP_109889924.1	WP_039636227.1	WP_125934934.1	WP_108013307.1	WP_067445427.1	WP_010046986.1	WP_125528437.1	WP_062027268.1	WP_030779934.1	WP_029382117.1	WP_127179889.1	WP_053131300.1	WP_059255002.1	WP_043440381.1	WP_039649410.1	WP_150511247.1	WP_005317276.1	WP_202590898.1	WP_030388540.1	WP_014156135.1	WP_008741588.1
GCF_008931305.1	Streptomyces coelicolor A3(2)	S. coelicolor/lividans (C9)	WP_003976012.1	WP_003948191.1	WP_003958181.1	WP_054232868.1	WP_030217181.1	WP_003968990.1	WP_019765915.1	WP_030113105.1	WP_003983277.1	WP_100807152.1	WP_041662420.1	WP_018488852.1	WP_013003380.1	WP_003976012.1	WP_031039868.1	WP_037651583.1	WP_062778170.1	WP_033271355.1	WP_078641573.1	WP_020940231.1	WP_184592987.1	WP_029393286.1	WP_014672893.1	WP_015608703.1	WP_040248957.1	WP_010472110.1	WP_026170258.1	WP_039636211.1	WP_047019935.1	WP_108012995.1	WP_067433207.1	WP_010047883.1	WP_126900017.1	WP_030314191.1	WP_030779958.1	WP_029382126.1	WP_127182793.1	WP_053131338.1	WP_059249702.1	WP_043440409.1	WP_039649264.1	WP_144003572.1	WP_037774603.1	WP_003968990.1	WP_030008735.1	WP_014156129.1	WP_008741579.1
GCF_008931305.1	Streptomyces coelicolor A3(2)	S. coelicolor/lividans (C9)	WP_011028594.1	WP_101281572.1	WP_003958169.1	WP_143601731.1	WP_142170624.1	WP_225680207.1	WP_053561125.1	WP_030193374.1	WP_003987167.1	WP_069864189.1	WP_015033797.1	WP_219610145.1	WP_037729529.1	WP_212730245.1	WP_031039826.1	WP_037651565.1	WP_076686055.1	WP_077192508.1	WP_119988785.1	WP_020940247.1	WP_215121180.1	WP_136235608.1	WP_014672910.1	WP_015608721.1	WP_040248972.1	WP_031131472.1	WP_018091389.1	WP_039636192.1	WP_125938939.1	WP_128802824.1	WP_067433243.1	WP_010047923.1	WP_176576991.1	WP_120052162.1	WP_030780016.1	WP_029382972.1	WP_127179859.1	WP_053131375.1	WP_086702960.1	WP_043440446.1	WP_039649297.1	WP_150511265.1	WP_005317208.1	WP_030574704.1	WP_079404999.1	WP_014156113.1	WP_235441252.1
GCF_008931305.1	Streptomyces coelicolor A3(2)	S. coelicolor/lividans (C9)	WP_003975983.1	WP_203215538.1	WP_003960589.1	WP_225900313.1	WP_176117322.1	WP_225680197.1	WP_107085938.1	WP_030120216.1	WP_226048700.1	WP_093706699.1	WP_051025871.1	WP_219610161.1	WP_013003345.1	WP_102932447.1	WP_166624133.1	WP_037651549.1	WP_198502673.1	WP_077194739.1	WP_240450560.1	WP_020940258.1	WP_215121173.1	WP_136235611.1	WP_058080662.1	WP_015608732.1	WP_040248992.1	WP_223844419.1	WP_109889961.1	WP_039636172.1	WP_240662687.1	WP_108013020.1	WP_067433270.1	WP_029181745.1	WP_176576984.1	WP_062031183.1	WP_078633604.1	WP_047121999.1	WP_127179855.1	WP_053131478.1	WP_086699328.1	WP_043440466.1	WP_052269742.1	WP_184925476.1	WP_005317188.1	WP_076966268.1	WP_184791547.1	WP_015577287.1	WP_100582591.1
GCF_008931305.1	Streptomyces coelicolor A3(2)	S. coelicolor/lividans (C9)	WP_003975980.1	WP_101277170.1	WP_003960586.1	WP_054232844.1	WP_004931064.1	WP_010062808.1	WP_019764739.1	WP_030113134.1	WP_003986444.1	WP_069863913.1	WP_015033805.1	WP_069757070.1	WP_013003348.1	WP_102927141.1	WP_037767364.1	WP_037651553.1	WP_076686043.1	WP_051733847.1	WP_078641609.1	WP_020940255.1	WP_031107874.1	WP_019325587.1	WP_014672922.1	WP_032758467.1	WP_040248980.1	WP_031131487.1	WP_239471873.1	WP_180990174.1	WP_125934956.1	WP_108013017.1	WP_067433265.1	WP_010047938.1	WP_107905583.1	WP_062245887.1	WP_030780050.1	WP_029382963.1	WP_127179858.1	WP_053131481.1	WP_059249721.1	WP_043440458.1	WP_039649308.1	WP_150511271.1	WP_005317193.1	WP_018511200.1	WP_079405004.1	WP_015577285.1	WP_037797628.1
GCF_008931305.1	Streptomyces coelicolor A3(2)	S. coelicolor/lividans (C9)	WP_003975956.1	WP_117349183.1	WP_003958720.1	WP_054235562.1	WP_040908697.1	WP_032764949.1	WP_019761856.1	WP_030193334.1	WP_003984869.1	WP_069863778.1	WP_015033821.1	WP_219610174.1	WP_013003320.1	WP_061444532.1	WP_037767388.1	WP_037651530.1	WP_062779153.1	WP_033268455.1	WP_014061019.1	WP_020940278.1	WP_193478283.1	WP_019325606.1	WP_014672939.1	WP_043972197.1	WP_040249071.1	WP_031136705.1	WP_018091353.1	WP_039636150.1	WP_125934971.1	WP_108013041.1	WP_067433337.1	WP_010047994.1	WP_125525955.1	WP_062031243.1	WP_030780102.1	WP_047121996.1	WP_127179834.1	WP_053131543.1	WP_059249740.1	WP_043440493.1	WP_039649341.1	WP_150511304.1	WP_005317128.1	WP_030567604.1	WP_030388598.1	WP_014156087.1	WP_037797633.1
GCF_008931305.1	Streptomyces coelicolor A3(2)	S. coelicolor/lividans (C9)	WP_011028654.1	WP_117349196.1	WP_003954832.1	WP_054229711.1	WP_004930966.1	WP_225680097.1	WP_019765175.1	WP_030113210.1	WP_003984879.1	WP_069863744.1	WP_015033854.1	WP_069753813.1	WP_013003271.1	WP_102930563.1	WP_037768691.1	WP_037651490.1	WP_076685955.1	WP_033268422.1	WP_014061038.1	WP_020940313.1	WP_215121116.1	WP_019325646.1	WP_058080704.1	WP_015608808.1	WP_040249131.1	WP_031134397.1	WP_018091317.1	WP_039636112.1	WP_125934974.1	WP_108013831.1	WP_067433452.1	WP_010040010.1	WP_107905651.1	WP_062031324.1	WP_078633630.1	WP_029381649.1	WP_127179793.1	WP_053131673.1	WP_086698815.1	WP_043440560.1	WP_039657925.1	WP_150511343.1	WP_005317034.1	WP_015608808.1	WP_030009033.1	WP_014156027.1	WP_008742592.1
GCF_008931305.1	Streptomyces coelicolor A3(2)	S. coelicolor/lividans (C9)	WP_011028655.1	WP_101277091.1	WP_003960616.1	WP_097289000.1	WP_176117358.1	WP_032774949.1	WP_053561066.1	WP_030193212.1	WP_003986018.1	WP_069863742.1	WP_015033858.1	WP_050359684.1	WP_013003270.1	WP_212730310.1	WP_037768684.1	WP_037651495.1	WP_076689266.1	WP_051733359.1	WP_119988966.1	WP_020940310.1	WP_215121115.1	WP_031019518.1	WP_058080702.1	WP_015608811.1	WP_040249136.1	WP_031136797.1	WP_109890022.1	WP_039636102.1	WP_125934987.1	WP_128802069.1	WP_067433455.1	WP_010039999.1	WP_176576938.1	WP_120052127.1	WP_030780199.1	WP_029381650.1	WP_127179792.1	WP_053131684.1	WP_059249767.1	WP_043440570.1	WP_039657923.1	WP_150511345.1	WP_005317029.1	WP_076966310.1	WP_030390454.1	WP_015577351.1	WP_008742593.1
GCF_008931305.1	Streptomyces coelicolor A3(2)	S. coelicolor/lividans (C9)	WP_003975900.1	WP_101277087.1	WP_003954821.1	WP_054229697.1	WP_121546153.1	WP_032765017.1	WP_018488616.1	WP_030113223.1	WP_003986028.1	WP_100807100.1	WP_015033866.1	WP_219610226.1	WP_013003251.1	WP_102930555.1	WP_037768667.1	WP_037651462.1	WP_136242274.1	WP_033268412.1	WP_078641698.1	WP_020940331.1	WP_215121108.1	WP_030975232.1	WP_014672987.1	WP_015608819.1	WP_040249150.1	WP_031136059.1	WP_026169916.1	WP_039636089.1	WP_125934995.1	WP_108013822.1	WP_067433480.1	WP_010039983.1	WP_107905656.1	WP_120052123.1	WP_078633631.1	WP_029381658.1	WP_127179784.1	WP_053131714.1	WP_059249780.1	WP_043440586.1	WP_039657731.1	WP_150511352.1	WP_005317013.1	WP_030567727.1	WP_030390445.1	WP_015577356.1	WP_008742603.1
GCF_008931305.1	Streptomyces coelicolor A3(2)	S. coelicolor/lividans (C9)	WP_011028660.1	WP_101277085.1	WP_009996303.1	WP_054229695.1	WP_121546155.1	WP_030087623.1	WP_053561057.1	WP_030113229.1	WP_003986612.1	WP_069863721.1	WP_015033873.1	WP_219610229.1	WP_013003247.1	WP_007388578.1	WP_031038828.1	WP_037651880.1	WP_062776244.1	WP_077192553.1	WP_078641700.1	WP_020940334.1	WP_215121107.1	WP_019325657.1	WP_014672990.1	WP_015608824.1	WP_040249163.1	WP_031136063.1	WP_018091300.1	WP_039636084.1	WP_125934992.1	WP_108013820.1	WP_067433489.1	WP_010039980.1	WP_107905659.1	WP_030321039.1	WP_030780230.1	WP_029381660.1	WP_127179781.1	WP_053131720.1	WP_059249782.1	WP_043440590.1	WP_039657727.1	WP_144003682.1	WP_005317009.1	WP_030567736.1	WP_030390443.1	WP_014156012.1	WP_008742606.1
GCF_008931305.1	Streptomyces coelicolor A3(2)	S. coelicolor/lividans (C9)	WP_003975896.1	WP_101277082.1	WP_003960627.1	WP_054229693.1	WP_176117362.1	WP_225680083.1	WP_019765186.1	WP_030193195.1	WP_003986610.1	WP_100807099.1	WP_015033875.1	WP_097962647.1	WP_013003245.1	WP_102930551.1	WP_070388228.1	WP_037651458.1	WP_062776242.1	WP_033268408.1	WP_119988974.1	WP_020940336.1	WP_215121105.1	WP_019325659.1	WP_058080712.1	WP_015608826.1	WP_040249166.1	WP_031135632.1	WP_018091298.1	WP_039636080.1	WP_125934997.1	WP_128802072.1	WP_067433495.1	WP_010039977.1	WP_107905661.1	WP_120052121.1	WP_030780235.1	WP_029381662.1	WP_127179779.1	WP_053131726.1	WP_059249784.1	WP_043440594.1	WP_039657724.1	WP_150511357.1	WP_037774547.1	WP_202590946.1	WP_079405040.1	WP_015577358.1	WP_037794227.1
GCF_008931305.1	Streptomyces coelicolor A3(2)	S. coelicolor/lividans (C9)	WP_003975895.1	WP_101277081.1	WP_003954814.1	WP_054229692.1	WP_004930922.1	WP_010062069.1	WP_019765187.1	WP_030113232.1	WP_003986609.1	WP_069863715.1	WP_015033876.1	WP_026290599.1	WP_013003244.1	WP_102930550.1	WP_037768661.1	WP_037651456.1	WP_198502721.1	WP_051733358.1	WP_203348453.1	WP_052352286.1	WP_184593217.1	WP_029393317.1	WP_014672994.1	WP_031125181.1	WP_040249169.1	WP_051839948.1	WP_109890032.1	WP_039636078.1	WP_018834043.1	WP_016438062.1	WP_007382360.1	WP_010039975.1	WP_030945914.1	WP_020138980.1	WP_030780237.1	WP_029381663.1	WP_127182781.1	WP_053131729.1	WP_059249785.1	WP_043440597.1	WP_039657746.1	WP_150511358.1	WP_037774545.1	WP_030567742.1	WP_030010601.1	WP_014156009.1	WP_008742609.1
GCF_008931305.1	Streptomyces coelicolor A3(2)	S. coelicolor/lividans (C9)	WP_011028662.1	WP_117350905.1	WP_003954813.1	WP_143601794.1	WP_176117363.1	WP_093445682.1	WP_053561055.1	WP_030193193.1	WP_003986608.1	WP_069863713.1	WP_015033877.1	WP_219610231.1	WP_013003243.1	WP_102930549.1	WP_037768659.1	WP_037651455.1	WP_198502722.1	WP_077192554.1	WP_078641704.1	WP_020940338.1	WP_215121104.1	WP_029393318.1	WP_014672995.1	WP_015608828.1	WP_237283054.1	WP_031135635.1	WP_109890034.1	WP_039636076.1	WP_125934998.1	WP_108013817.1	WP_067433498.1	WP_010039972.1	WP_107905662.1	WP_062245727.1	WP_030780249.1	WP_029381664.1	WP_127179778.1	WP_053131732.1	WP_059249786.1	WP_237694152.1	WP_043409535.1	WP_150511359.1	WP_005317000.1	WP_030567743.1	WP_030390440.1	WP_014156008.1	WP_008742610.1
GCF_008931305.1	Streptomyces coelicolor A3(2)	S. coelicolor/lividans (C9)	WP_003975883.1	WP_101279963.1	WP_003954797.1	WP_097284913.1	WP_004930892.1	WP_088575072.1	WP_019761438.1	WP_030193170.1	WP_003985658.1	WP_100807093.1	WP_015033888.1	WP_097922984.1	WP_013003233.1	WP_102930144.1	WP_031038784.1	WP_037651439.1	WP_062776206.1	WP_077192558.1	WP_119989003.1	WP_020940349.1	WP_215121094.1	WP_019325671.1	WP_058080718.1	WP_015608838.1	WP_040249189.1	WP_031131110.1	WP_018091281.1	WP_107080469.1	WP_125935005.1	WP_128802076.1	WP_067433542.1	WP_010039950.1	WP_107905669.1	WP_120052109.1	WP_078633637.1	WP_029383141.1	WP_127179765.1	WP_053131766.1	WP_059249796.1	WP_043440617.1	WP_039657704.1	WP_150511368.1	WP_005316988.1	WP_030567763.1	WP_079405046.1	WP_041667786.1	WP_037794236.1
GCF_008931305.1	Streptomyces coelicolor A3(2)	S. coelicolor/lividans (C9)	WP_011028667.1	WP_003950546.1	WP_003954796.1	WP_054229681.1	WP_030868617.1	WP_010070916.1	WP_018488595.1	WP_030113245.1	WP_003985659.1	WP_069863687.1	WP_041662431.1	WP_032791608.1	WP_013003232.1	WP_102930146.1	WP_031038782.1	WP_037651437.1	WP_062776204.1	WP_077192559.1	WP_078641724.1	WP_020940350.1	WP_215121093.1	WP_019325672.1	WP_014673007.1	WP_015608839.1	WP_040249192.1	WP_031131112.1	WP_109890053.1	WP_039636050.1	WP_125935004.1	WP_108013807.1	WP_067433544.1	WP_010039949.1	WP_030950711.1	WP_174856949.1	WP_030780285.1	WP_047121988.1	WP_127179764.1	WP_174532214.1	WP_059249797.1	WP_043448545.1	WP_039657702.1	WP_144003696.1	WP_005316987.1	WP_026241547.1	WP_030388683.1	WP_014155997.1	WP_008742622.1
GCF_008931305.1	Streptomyces coelicolor A3(2)	S. coelicolor/lividans (C9)	WP_011028670.1	WP_117349204.1	WP_065757152.1	WP_054229677.1	WP_176117368.1	WP_225680064.1	WP_053561044.1	WP_030113254.1	WP_003985664.1	WP_069863678.1	WP_015033893.1	WP_097962660.1	WP_013003231.1	WP_212730314.1	WP_166624170.1	WP_037651432.1	WP_198502729.1	WP_033268392.1	WP_119989011.1	WP_020940351.1	WP_215121087.1	WP_019325677.1	WP_058080719.1	WP_015608847.1	WP_040249195.1	WP_031131114.1	WP_109890055.1	WP_039636040.1	WP_125938949.1	WP_128802079.1	WP_067433559.1	WP_010039939.1	WP_107905673.1	WP_062031424.1	WP_030780301.1	WP_029383135.1	WP_127179760.1	WP_053131779.1	WP_059249798.1	WP_043440622.1	WP_039657692.1	WP_150511373.1	WP_005316982.1	WP_030567777.1	WP_051779610.1	WP_014155992.1	WP_047960589.1
GCF_008931305.1	Streptomyces coelicolor A3(2)	S. coelicolor/lividans (C9)	WP_003975874.1	WP_101279945.1	WP_003954793.1	WP_054229739.1	WP_004930870.1	WP_032765050.1	WP_053561043.1	WP_032792693.1	WP_003985666.1	WP_079152962.1	WP_015033895.1	WP_073868199.1	WP_013003226.1	WP_102930137.1	WP_031038756.1	WP_037651428.1	WP_076685920.1	WP_077192561.1	WP_119989013.1	WP_043475656.1	WP_215121085.1	WP_019325679.1	WP_041665222.1	WP_015608852.1	WP_040249201.1	WP_078915563.1	WP_018091273.1	WP_039636036.1	WP_125935021.1	WP_108013800.1	WP_067433565.1	WP_029181170.1	WP_107905674.1	WP_030321095.1	WP_078636965.1	WP_029383133.1	WP_127179758.1	WP_053131782.1	WP_059249804.1	WP_043440627.1	WP_039657742.1	WP_150511374.1	WP_005316979.1	WP_030567780.1	WP_030388678.1	WP_041667787.1	WP_008742629.1
GCF_008931305.1	Streptomyces coelicolor A3(2)	S. coelicolor/lividans (C9)	WP_011028673.1	WP_101279944.1	WP_003954787.1	WP_143608246.1	WP_121546173.1	WP_225680049.1	WP_107085935.1	WP_030113270.1	WP_003985670.1	WP_069863640.1	WP_086024686.1	WP_219610247.1	WP_013003200.1	WP_102930133.1	WP_166624173.1	WP_037651419.1	WP_198502734.1	WP_077194743.1	WP_119989030.1	WP_020940359.1	WP_215121078.1	WP_019325681.1	WP_014673017.1	WP_015608855.1	WP_040249215.1	WP_031131147.1	WP_093646535.1	WP_039636031.1	WP_240662689.1	WP_128802081.1	WP_067433577.1	WP_010039923.1	WP_107905680.1	WP_062245695.1	WP_078633649.1	WP_029383130.1	WP_127179747.1	WP_053131788.1	WP_059249809.1	WP_043440637.1	WP_039657678.1	WP_150511386.1	WP_238996286.1	WP_164235781.1	WP_237297058.1	WP_014155984.1	WP_008742636.1
GCF_008931305.1	Streptomyces coelicolor A3(2)	S. coelicolor/lividans (C9)	WP_030402030.1	WP_047142095.1	WP_003954780.1	WP_075029065.1	WP_004930822.1	WP_006124925.1	WP_029395429.1	WP_003968816.1	WP_030184509.1	WP_075200572.1	WP_015033918.1	WP_006124925.1	WP_005486786.1	WP_030402030.1	WP_030402030.1	WP_037651876.1	WP_076685902.1	WP_026169910.1	WP_075200572.1	WP_043478366.1	WP_010039914.1	WP_071528725.1	WP_030651613.1	WP_015608862.1	WP_078844882.1	WP_023588437.1	WP_026169910.1	WP_026247947.1	WP_018843843.1	WP_108013791.1	WP_067433594.1	WP_010039914.1	WP_030054422.1	WP_028809870.1	WP_078633653.1	WP_029382094.1	WP_093824921.1	WP_162492103.1	WP_189294548.1	WP_079162125.1	WP_043409577.1	WP_037825937.1	WP_005316940.1	WP_029395429.1	WP_030010729.1	WP_014155978.1	WP_037797664.1
GCF_008931305.1	Streptomyces coelicolor A3(2)	S. coelicolor/lividans (C9)	WP_003975861.1	WP_101279937.1	WP_003954778.1	WP_054229659.1	WP_004930815.1	WP_006124927.1	WP_018488574.1	WP_030193138.1	WP_004571952.1	WP_069863604.1	WP_015033920.1	WP_007450559.1	WP_013003192.1	WP_061444436.1	WP_031048257.1	WP_037651411.1	WP_062776173.1	WP_033268383.1	WP_078641745.1	WP_020940365.1	WP_215121072.1	WP_019325690.1	WP_014673023.1	WP_015608864.1	WP_040249232.1	WP_031131403.1	WP_018091261.1	WP_039636012.1	WP_125935028.1	WP_128802086.1	WP_067433600.1	WP_010039912.1	WP_107905685.1	WP_062031524.1	WP_030780375.1	WP_029382096.1	WP_127179739.1	WP_053131822.1	WP_059249815.1	WP_043440649.1	WP_039657671.1	WP_150511392.1	WP_053557247.1	WP_015608864.1	WP_053172528.1	WP_014155976.1	WP_008743458.1
GCF_008931305.1	Streptomyces coelicolor A3(2)	S. coelicolor/lividans (C9)	WP_003950507.1	WP_003950507.1	WP_003954777.1	WP_007382399.1	WP_003950507.1	WP_003968811.1	WP_003968811.1	WP_003968811.1	WP_004571953.1	WP_009717479.1	WP_015033921.1	WP_003968811.1	WP_005486790.1	WP_004000874.1	WP_003950507.1	WP_014673024.1	WP_016645140.1	WP_033268382.1	WP_009717479.1	WP_020940366.1	WP_215121071.1	WP_003990598.1	WP_014673024.1	WP_003968811.1	WP_040249235.1	WP_010470168.1	WP_006605312.1	WP_004951951.1	WP_027741684.1	WP_007382399.1	WP_007382399.1	WP_003990598.1	WP_007382399.1	WP_007382399.1	WP_004000874.1	WP_029382097.1	WP_007382399.1	WP_003990598.1	WP_014673024.1	WP_043440653.1	WP_023550134.1	WP_016645140.1	WP_004571953.1	WP_003968811.1	WP_007264399.1	WP_003968811.1	WP_008743457.1
GCF_008931305.1	Streptomyces coelicolor A3(2)	S. coelicolor/lividans (C9)	WP_003975860.1	WP_101279936.1	WP_003960648.1	WP_143608247.1	WP_004930809.1	WP_225680043.1	WP_053561036.1	WP_030113280.1	WP_030183285.1	WP_079257850.1	WP_015033922.1	WP_073958580.1	WP_013003191.1	WP_102929504.1	WP_031043384.1	WP_037651408.1	WP_198502738.1	WP_033268381.1	WP_078641746.1	WP_020940367.1	WP_215121070.1	WP_019325691.1	WP_014673025.1	WP_015608867.1	WP_040249239.1	WP_031131401.1	WP_018091259.1	WP_039636006.1	WP_125935029.1	WP_108013788.1	WP_067433603.1	WP_010039911.1	WP_107905686.1	WP_062245686.1	WP_030780378.1	WP_029382098.1	WP_127179738.1	WP_053131825.1	WP_059249816.1	WP_043440655.1	WP_039657667.1	WP_150511393.1	WP_005316931.1	WP_076966334.1	WP_033224466.1	WP_014155975.1	WP_008743456.1
GCF_008931305.1	Streptomyces coelicolor A3(2)	S. coelicolor/lividans (C9)	WP_003975846.1	WP_023421837.1	WP_003954767.1	WP_054229635.1	WP_004930759.1	WP_032765078.1	WP_026237616.1	WP_026237616.1	WP_003986511.1	WP_093701080.1	WP_015033928.1	WP_097934728.1	WP_037729458.1	WP_007450171.1	WP_031043421.1	WP_037651396.1	WP_062781425.1	WP_033268373.1	WP_078641766.1	WP_020940376.1	WP_215121058.1	WP_019325702.1	WP_058080742.1	WP_015608881.1	WP_040249271.1	WP_031133233.1	WP_018091245.1	WP_039635984.1	WP_047016032.1	WP_234548491.1	WP_067433652.1	WP_010039871.1	WP_107905705.1	WP_062031572.1	WP_030780414.1	WP_029385708.1	WP_171480830.1	WP_052841735.1	WP_189397440.1	WP_043440684.1	WP_039654412.1	WP_150511407.1	WP_005316909.1	WP_030567837.1	WP_079405061.1	WP_014155962.1	WP_008743446.1
GCF_008931305.1	Streptomyces coelicolor A3(2)	S. coelicolor/lividans (C9)	WP_003975844.1	WP_101279924.1	WP_003954764.1	WP_054229633.1	WP_004930754.1	WP_010062141.1	WP_018488555.1	WP_030119572.1	WP_003986513.1	WP_069863511.1	WP_015033930.1	WP_219610275.1	WP_013003174.1	WP_030402047.1	WP_031043430.1	WP_037651393.1	WP_062781429.1	WP_033268371.1	WP_020870885.1	WP_020940378.1	WP_215121056.1	WP_019325704.1	WP_014673038.1	WP_015608883.1	WP_040249275.1	WP_031133237.1	WP_018091243.1	WP_039635975.1	WP_047016034.1	WP_108013769.1	WP_067433655.1	WP_010039864.1	WP_107905707.1	WP_062031577.1	WP_030780420.1	WP_029385710.1	WP_127179723.1	WP_053131875.1	WP_059249829.1	WP_043440688.1	WP_039654411.1	WP_150511409.1	WP_005316905.1	WP_018512317.1	WP_030388652.1	WP_015577395.1	WP_008743442.1
GCF_008931305.1	Streptomyces coelicolor A3(2)	S. coelicolor/lividans (C9)	WP_003975843.1	WP_003950489.1	WP_003954763.1	WP_054229632.1	WP_004930751.1	WP_003968787.1	WP_018488554.1	WP_003968787.1	WP_003986514.1	WP_069863504.1	WP_015033931.1	WP_003968787.1	WP_005486827.1	WP_003975843.1	WP_031043433.1	WP_037651391.1	WP_062781431.1	WP_033268370.1	WP_078641768.1	WP_020940379.1	WP_184593314.1	WP_019325705.1	WP_014673039.1	WP_015608884.1	WP_040249277.1	WP_031133239.1	WP_018091242.1	WP_039635973.1	WP_047016035.1	WP_016438127.1	WP_067433658.1	WP_003990615.1	WP_030952755.1	WP_007382424.1	WP_030780423.1	WP_029385711.1	WP_059203505.1	WP_053131878.1	WP_055707746.1	WP_043440691.1	WP_039654410.1	WP_016644946.1	WP_005316903.1	WP_018512316.1	WP_030388651.1	WP_014046319.1	WP_008743441.1
GCF_008931305.1	Streptomyces coelicolor A3(2)	S. coelicolor/lividans (C9)	WP_003975842.1	WP_030696372.1	WP_003954762.1	WP_054229631.1	WP_004930749.1	WP_010070940.1	WP_018488553.1	WP_030119571.1	WP_003986515.1	WP_069863498.1	WP_015033932.1	WP_003968786.1	WP_005486830.1	WP_030402048.1	WP_070388241.1	WP_037651389.1	WP_062781434.1	WP_033268369.1	WP_119989071.1	WP_020940380.1	WP_215121055.1	WP_019325706.1	WP_014673040.1	WP_031125232.1	WP_040249279.1	WP_031133241.1	WP_093646569.1	WP_039635971.1	WP_125935059.1	WP_016438128.1	WP_067433661.1	WP_010039859.1	WP_030952754.1	WP_028809874.1	WP_030780425.1	WP_029385712.1	WP_093824555.1	WP_053131881.1	WP_059249830.1	WP_043440693.1	WP_039654409.1	WP_150511410.1	WP_005316901.1	WP_018512315.1	WP_030388650.1	WP_014155959.1	WP_008743440.1
GCF_008931305.1	Streptomyces coelicolor A3(2)	S. coelicolor/lividans (C9)	WP_003975840.1	WP_101279922.1	WP_003960653.1	WP_143608259.1	WP_121546198.1	WP_032775042.1	WP_029395694.1	WP_030119568.1	WP_003987432.1	WP_069863483.1	WP_015033934.1	WP_219610277.1	WP_013003172.1	WP_102929194.1	WP_031043441.1	WP_037651385.1	WP_062781438.1	WP_033268368.1	WP_078641771.1	WP_020940382.1	WP_189723994.1	WP_029393340.1	WP_014673042.1	WP_015608887.1	WP_040249285.1	WP_031133245.1	WP_018091239.1	WP_039635967.1	WP_125935061.1	WP_108013767.1	WP_067433667.1	WP_010039856.1	WP_030952750.1	WP_020139054.1	WP_030780430.1	WP_029385714.1	WP_127179721.1	WP_053131888.1	WP_059249832.1	WP_043440699.1	WP_039647947.1	WP_150511412.1	WP_053557245.1	WP_076966341.1	WP_053172545.1	WP_014155957.1	WP_008743439.1
GCF_008931305.1	Streptomyces coelicolor A3(2)	S. coelicolor/lividans (C9)	WP_030865510.1	WP_101280603.1	WP_003960657.1	WP_082416485.1	WP_176117390.1	WP_225683453.1	WP_029395267.1	WP_030192991.1	WP_030183308.1	WP_069863445.1	WP_015033939.1	WP_056707395.1	WP_231885131.1	WP_212732430.1	WP_228773736.1	WP_078967132.1	WP_198505016.1	WP_234386053.1	WP_119989082.1	WP_078614711.1	WP_251057909.1	WP_185908509.1	WP_237280847.1	WP_015608892.1	WP_040256810.1	WP_031132860.1	WP_239471889.1	WP_052286873.1	WP_125935063.1	WP_128802096.1	WP_079164583.1	WP_010039851.1	WP_107905712.1	WP_174856946.1	WP_078633661.1	WP_176572924.1	WP_127179717.1	WP_244902939.1	WP_086699927.1	WP_043439338.1	WP_078858857.1	WP_150515545.1	WP_078535331.1	WP_237667070.1	WP_107470171.1	WP_078494653.1	WP_047960590.1
GCF_008931305.1	Streptomyces coelicolor A3(2)	S. coelicolor/lividans (C9)	WP_011028709.1	WP_117349234.1	WP_003960660.1	WP_054229599.1	WP_142170442.1	WP_032765104.1	WP_019763750.1	WP_030192957.1	WP_003982185.1	WP_069863403.1	WP_015033950.1	WP_219610295.1	WP_013003143.1	WP_212730336.1	WP_037768548.1	WP_037661616.1	WP_062780701.1	WP_077192583.1	WP_078641807.1	WP_020940408.1	WP_215121033.1	WP_136235644.1	WP_058080762.1	WP_015608909.1	WP_040249337.1	WP_031132875.1	WP_018093537.1	WP_039635926.1	WP_125935073.1	WP_108013747.1	WP_067433731.1	WP_010039813.1	WP_125530001.1	WP_062031622.1	WP_030780497.1	WP_029386443.1	WP_127179698.1	WP_053131977.1	WP_221334398.1	WP_043440746.1	WP_039647907.1	WP_150511443.1	WP_005316863.1	WP_076966356.1	WP_030388636.1	WP_015577413.1	WP_008743919.1
GCF_008931305.1	Streptomyces coelicolor A3(2)	S. coelicolor/lividans (C9)	WP_016326377.1	WP_023417418.1	WP_029182941.1	WP_097284967.1	WP_040907014.1	WP_006124981.1	WP_018512285.1	WP_030119389.1	WP_003982191.1	WP_069863394.1	WP_015033956.1	WP_097966542.1	WP_013003137.1	WP_102931297.1	WP_031043549.1	WP_037661628.1	WP_076689251.1	WP_033271741.1	WP_078641812.1	WP_063632802.1	WP_189724019.1	WP_019325737.1	WP_058080764.1	WP_018512285.1	WP_040249347.1	WP_031134703.1	WP_109890130.1	WP_039635918.1	WP_125935079.1	WP_108013741.1	WP_067433750.1	WP_010039802.1	WP_030951630.1	WP_020139079.1	WP_030798630.1	WP_029383070.1	WP_240678196.1	WP_053131995.1	WP_059249858.1	WP_043440760.1	WP_039647897.1	WP_150511447.1	WP_005316849.1	WP_018512285.1	WP_030388630.1	WP_015577417.1	WP_073797476.1
GCF_008931305.1	Streptomyces coelicolor A3(2)	S. coelicolor/lividans (C9)	WP_011028714.1	WP_101281290.1	WP_003960666.1	WP_097284968.1	WP_254895973.1	WP_225683451.1	WP_053561010.1	WP_030192938.1	WP_226048697.1	WP_100807057.1	WP_181399429.1	WP_219614123.1	WP_078580350.1	WP_102931300.1	WP_070388258.1	WP_172636949.1	WP_198502766.1	WP_234386055.1	WP_078641814.1	WP_020940416.1	WP_215121026.1	WP_136235648.1	WP_237280849.1	WP_043972268.1	WP_040256832.1	WP_078915739.1	WP_109890134.1	WP_078875882.1	WP_240662125.1	WP_108013739.1	WP_067433756.1	WP_029181157.1	WP_176579327.1	WP_246091317.1	WP_078633675.1	WP_029383068.1	WP_240678195.1	WP_053131997.1	WP_221334400.1	WP_043448586.1	WP_174673852.1	WP_150515552.1	WP_050791548.1	WP_164240587.1	WP_079405071.1	WP_015577419.1	WP_037797684.1
GCF_008931305.1	Streptomyces coelicolor A3(2)	S. coelicolor/lividans (C9)	WP_007450247.1	WP_003950455.1	WP_009996349.1	WP_030045455.1	WP_029383066.1	WP_003968748.1	WP_003968748.1	WP_003968748.1	WP_003982195.1	WP_014061181.1	WP_010356958.1	WP_003968748.1	WP_005486885.1	WP_007450247.1	WP_007450247.1	WP_030348544.1	WP_198502768.1	WP_033271744.1	WP_014061181.1	WP_010356958.1	WP_018565484.1	WP_007450247.1	WP_010356958.1	WP_003968748.1	WP_023550067.1	WP_187703247.1	WP_006605255.1	WP_018542117.1	WP_018840454.1	WP_030045455.1	WP_004000747.1	WP_010039792.1	WP_028804982.1	WP_009333493.1	WP_009333493.1	WP_029383066.1	WP_009333493.1	WP_007450247.1	WP_187279108.1	WP_028804982.1	WP_199806248.1	WP_189176211.1	WP_010356958.1	WP_003968748.1	WP_030011739.1	WP_003968748.1	WP_030011739.1
GCF_008931305.1	Streptomyces coelicolor A3(2)	S. coelicolor/lividans (C9)	WP_003975777.1	WP_003950432.1	WP_003956777.1	WP_003975777.1	WP_004930599.1	WP_003968728.1	WP_014046372.1	WP_003968728.1	WP_003983763.1	WP_004952403.1	WP_015033978.1	WP_003968728.1	WP_003975777.1	WP_003975777.1	WP_003975777.1	WP_003975777.1	WP_016642094.1	WP_003983763.1	WP_004952403.1	WP_003975777.1	WP_003990679.1	WP_003975777.1	WP_003975777.1	WP_014046372.1	WP_040249407.1	WP_031130191.1	WP_003983763.1	WP_003983763.1	WP_018840771.1	WP_003975777.1	WP_010034659.1	WP_010034659.1	WP_010986447.1	WP_020137941.1	WP_030792866.1	WP_003975777.1	WP_003975777.1	WP_003975777.1	WP_003975777.1	WP_003975777.1	WP_003975777.1	WP_030672713.1	WP_053557226.1	WP_014046372.1	WP_003983763.1	WP_014155908.1	WP_003983763.1
GCF_008931305.1	Streptomyces coelicolor A3(2)	S. coelicolor/lividans (C9)	WP_003975775.1	WP_117349241.1	WP_003956774.1	WP_143608276.1	WP_004930594.1	WP_032769617.1	WP_053560994.1	WP_030197093.1	WP_003983765.1	WP_100807046.1	WP_015033980.1	WP_219610312.1	WP_013003113.1	WP_212730348.1	WP_031043202.1	WP_037660860.1	WP_198502783.1	WP_033266614.1	WP_078641832.1	WP_020940439.1	WP_215121007.1	WP_019331067.1	WP_041665237.1	WP_032757326.1	WP_040249413.1	WP_031130189.1	WP_109890160.1	WP_039635878.1	WP_125935093.1	WP_108008144.1	WP_067433824.1	WP_010034656.1	WP_176576870.1	WP_062029823.1	WP_078633694.1	WP_029384344.1	WP_127179669.1	WP_053132073.1	WP_059251141.1	WP_043440814.1	WP_039650655.1	WP_150511468.1	WP_053557224.1	WP_030568800.1	WP_079405084.1	WP_041667790.1	WP_037797724.1
GCF_008931305.1	Streptomyces coelicolor A3(2)	S. coelicolor/lividans (C9)	WP_173943953.1	WP_162911684.1	WP_003960684.1	WP_097289013.1	WP_254895789.1	WP_100561739.1	WP_078949788.1	WP_078866904.1	WP_003983780.1	WP_173963283.1	WP_015033992.1	WP_219610320.1	WP_041669663.1	WP_180989032.1	WP_194277391.1	WP_037660883.1	WP_076689246.1	WP_033266601.1	WP_162953032.1	WP_020940451.1	WP_215120995.1	WP_175462869.1	WP_175252167.1	WP_015608951.1	WP_040249454.1	WP_031130180.1	WP_109890180.1	WP_039635855.1	WP_125938961.1	WP_181362370.1	WP_067433856.1	WP_078602741.1	WP_107905753.1	WP_062245154.1	WP_078633700.1	WP_078648214.1	WP_127179659.1	WP_174532217.1	WP_189397179.1	WP_043440835.1	WP_078858969.1	WP_150511478.1	WP_086025659.1	WP_079251401.1	WP_053169910.1	WP_078468492.1	WP_037793455.1
GCF_008931305.1	Streptomyces coelicolor A3(2)	S. coelicolor/lividans (C9)	WP_003975760.1	WP_033239677.1	WP_003960694.1	WP_179436546.1	WP_176119555.1	WP_225683447.1	WP_053560978.1	WP_030115399.1	WP_003983785.1	WP_173963454.1	WP_071891322.1	WP_219614130.1	WP_013003100.1	WP_102930204.1	WP_031043251.1	WP_078967601.1	WP_062778615.1	WP_033266599.1	WP_203348734.1	WP_193384535.1	WP_215124411.1	WP_019329984.1	WP_014673116.1	WP_032757310.1	WP_040249456.1	WP_031131815.1	WP_018087089.1	WP_039635853.1	WP_206337679.1	WP_181362392.1	WP_079164591.1	WP_050810175.1	WP_255345841.1	WP_174857071.1	WP_078633706.1	WP_176572961.1	WP_171480991.1	WP_053132133.1	WP_189397437.1	WP_043440845.1	WP_039656146.1	WP_150511481.1	WP_005316796.1	WP_030568754.1	WP_030387007.1	WP_014155886.1	WP_008741779.1
GCF_008931305.1	Streptomyces coelicolor A3(2)	S. coelicolor/lividans (C9)	WP_003975759.1	WP_101279062.1	WP_003956738.1	WP_054236892.1	WP_142170369.1	WP_093441056.1	WP_053560977.1	WP_030115400.1	WP_003983786.1	WP_100807035.1	WP_041662465.1	WP_190008717.1	WP_013003099.1	WP_212730356.1	WP_031043255.1	WP_037660889.1	WP_062778617.1	WP_033266598.1	WP_119989176.1	WP_020940455.1	WP_215120993.1	WP_019329983.1	WP_058080784.1	WP_015608961.1	WP_040249458.1	WP_031131817.1	WP_109890182.1	WP_039635852.1	WP_125937279.1	WP_128802127.1	WP_067433871.1	WP_010034624.1	WP_107905755.1	WP_062245165.1	WP_030792786.1	WP_029383765.1	WP_127179656.1	WP_053132137.1	WP_059251122.1	WP_043440843.1	WP_043410055.1	WP_150511480.1	WP_005316794.1	WP_030568752.1	WP_052875172.1	WP_015577456.1	WP_008741778.1
GCF_008931305.1	Streptomyces coelicolor A3(2)	S. coelicolor/lividans (C9)	WP_003975752.1	WP_101279061.1	WP_003956733.1	WP_075027355.1	WP_004930525.1	WP_150196465.1	WP_053560974.1	WP_030115404.1	WP_003984827.1	WP_069873330.1	WP_051026070.1	WP_219610331.1	WP_013003094.1	WP_165285674.1	WP_166624210.1	WP_078967599.1	WP_198502793.1	WP_051732884.1	WP_078641848.1	WP_078614717.1	WP_215120986.1	WP_029394366.1	WP_079082684.1	WP_015608965.1	WP_040249460.1	WP_031131821.1	WP_018093164.1	WP_039635845.1	WP_125935105.1	WP_234548090.1	WP_067433897.1	WP_173937286.1	WP_107905762.1	WP_243659610.1	WP_030792769.1	WP_078648215.1	WP_127179649.1	WP_053132180.1	WP_079081056.1	WP_107070390.1	WP_071659136.1	WP_150511484.1	WP_005316785.1	WP_076967399.1	WP_030387011.1	WP_014155883.1	WP_008741773.1
GCF_008931305.1	Streptomyces coelicolor A3(2)	S. coelicolor/lividans (C9)	WP_003975751.1	WP_117349253.1	WP_009996372.1	WP_060894574.1	WP_176117434.1	WP_073824111.1	WP_078949787.1	WP_078612407.1	WP_255304256.1	WP_079153732.1	WP_071891325.1	WP_219610332.1	WP_013003093.1	WP_212730358.1	WP_194962999.1	WP_037660899.1	WP_232627140.1	WP_234386331.1	WP_237299906.1	WP_043475678.1	WP_215120985.1	WP_030973847.1	WP_041665244.1	WP_229887812.1	WP_078844898.1	WP_031131823.1	WP_239472371.1	WP_039635843.1	WP_125935106.1	WP_128802131.1	WP_067445472.1	WP_029180798.1	WP_107905763.1	WP_120052025.1	WP_030792767.1	WP_029383774.1	WP_127179648.1	WP_079030209.1	WP_059251110.1	WP_174498633.1	WP_039656156.1	WP_150511485.1	WP_037774494.1	WP_078615996.1	WP_030387012.1	WP_015577457.1	WP_229895609.1
GCF_008931305.1	Streptomyces coelicolor A3(2)	S. coelicolor/lividans (C9)	WP_011028750.1	WP_101279007.1	WP_003957454.1	WP_143608287.1	WP_176119556.1	WP_225679929.1	WP_053562960.1	WP_239084591.1	WP_003984851.1	WP_093700454.1	WP_041663916.1	WP_219610341.1	WP_013003079.1	WP_102930218.1	WP_166624212.1	WP_037660922.1	WP_198505021.1	WP_228332646.1	WP_078641859.1	WP_020940476.1	WP_215124409.1	WP_136235659.1	WP_203349132.1	WP_015608980.1	WP_040256848.1	WP_031131184.1	WP_202466690.1	WP_239010387.1	WP_125938965.1	WP_128804442.1	WP_067433939.1	WP_010034527.1	WP_125529526.1	WP_120054414.1	WP_078633716.1	WP_029383784.1	WP_127182768.1	WP_053132222.1	WP_059255114.1	WP_043448602.1	WP_039656174.1	WP_150511496.1	WP_037776707.1	WP_202590986.1	WP_079407890.1	WP_051087211.1	WP_037793483.1
GCF_008931305.1	Streptomyces coelicolor A3(2)	S. coelicolor/lividans (C9)	WP_011028753.1	WP_101279913.1	WP_003957440.1	WP_097289015.1	WP_121546264.1	WP_225679919.1	WP_053560960.1	WP_030730576.1	WP_043979188.1	WP_231981423.1	WP_015034031.1	WP_097966696.1	WP_037724962.1	WP_212730362.1	WP_031043306.1	WP_190276028.1	WP_062774342.1	WP_077192617.1	WP_203348462.1	WP_020940483.1	WP_193480035.1	WP_019329961.1	WP_175252168.1	WP_043972297.1	WP_040249484.1	WP_031134380.1	WP_109890202.1	WP_039641486.1	WP_125935126.1	WP_108008212.1	WP_067433955.1	WP_010034500.1	WP_030952500.1	WP_120052015.1	WP_030792698.1	WP_029382924.1	WP_127179628.1	WP_244902941.1	WP_059251078.1	WP_043440891.1	WP_039656187.1	WP_150511499.1	WP_053557212.1	WP_032772405.1	WP_053169934.1	WP_030636983.1	WP_008741757.1
GCF_008931305.1	Streptomyces coelicolor A3(2)	S. coelicolor/lividans (C9)	WP_011028755.1	WP_101279909.1	WP_009996390.1	WP_054237278.1	WP_142170343.1	WP_032767290.1	WP_053560958.1	WP_030115431.1	WP_003984080.1	WP_099014007.1	WP_015034033.1	WP_007456006.1	WP_013003067.1	WP_102930543.1	WP_037771038.1	WP_037653564.1	WP_062774299.1	WP_033266643.1	WP_119989218.1	WP_020940486.1	WP_215120969.1	WP_029394362.1	WP_014673148.1	WP_015608990.1	WP_040249493.1	WP_031134395.1	WP_026170264.1	WP_039641484.1	WP_125935128.1	WP_128802141.1	WP_067433971.1	WP_010034489.1	WP_030959229.1	WP_062029943.1	WP_030792691.1	WP_029382928.1	WP_127179623.1	WP_053142483.1	WP_059251071.1	WP_043440901.1	WP_039652735.1	WP_150511502.1	WP_053557211.1	WP_030568701.1	WP_030387028.1	WP_014155860.1	WP_037793480.1
GCF_008931305.1	Streptomyces coelicolor A3(2)	S. coelicolor/lividans (C9)	WP_003975728.1	WP_101279906.1	WP_009996395.1	WP_060897735.1	WP_121546272.1	WP_093441113.1	WP_019764806.1	WP_030115436.1	WP_003984088.1	WP_100807019.1	WP_015034039.1	WP_219610349.1	WP_013003061.1	WP_102927539.1	WP_166624215.1	WP_037653571.1	WP_062774293.1	WP_077192627.1	WP_078641877.1	WP_020940492.1	WP_215120963.1	WP_019329952.1	WP_041665245.1	WP_015608996.1	WP_040249506.1	WP_031135579.1	WP_018093121.1	WP_039635779.1	WP_125935118.1	WP_128802143.1	WP_067433990.1	WP_010034470.1	WP_176576804.1	WP_120052009.1	WP_030792675.1	WP_029382934.1	WP_127179618.1	WP_053132246.1	WP_059251061.1	WP_043440912.1	WP_043406203.1	WP_150511506.1	WP_005316703.1	WP_018515616.1	WP_079405103.1	WP_014155855.1	WP_037793440.1
GCF_008931305.1	Streptomyces coelicolor A3(2)	S. coelicolor/lividans (C9)	WP_011028761.1	WP_101279899.1	WP_065757149.1	WP_054237283.1	WP_176117440.1	WP_100561773.1	WP_053560953.1	WP_030197003.1	WP_003984099.1	WP_100807018.1	WP_015034096.1	WP_219610351.1	WP_013003058.1	WP_102927534.1	WP_037771028.1	WP_037653712.1	WP_198502818.1	WP_033266555.1	WP_119989223.1	WP_020940495.1	WP_215120959.1	WP_136235665.1	WP_058080809.1	WP_015608999.1	WP_040249509.1	WP_031135586.1	WP_109890231.1	WP_039635774.1	WP_125935133.1	WP_108008243.1	WP_067445486.1	WP_040902609.1	WP_107905790.1	WP_120054412.1	WP_030792663.1	WP_029382938.1	WP_127179614.1	WP_053132286.1	WP_059251053.1	WP_043440927.1	WP_039652724.1	WP_150511510.1	WP_037774473.1	WP_202590990.1	WP_079405105.1	WP_015577483.1	WP_008741746.1
GCF_008931305.1	Streptomyces coelicolor A3(2)	S. coelicolor/lividans (C9)	WP_003975718.1	WP_117349262.1	WP_065757148.1	WP_054237268.1	WP_176117441.1	WP_093441123.1	WP_053560951.1	WP_030197002.1	WP_003984101.1	WP_100807016.1	WP_015034098.1	WP_219610353.1	WP_013003056.1	WP_102927532.1	WP_037771026.1	WP_037653714.1	WP_198502820.1	WP_033266553.1	WP_119989225.1	WP_020940497.1	WP_215120958.1	WP_136235666.1	WP_041665247.1	WP_015609001.1	WP_040249514.1	WP_031133871.1	WP_109890233.1	WP_039635772.1	WP_125935139.1	WP_128802146.1	WP_067434005.1	WP_010034452.1	WP_176576801.1	WP_120052005.1	WP_078633724.1	WP_029382941.1	WP_127179612.1	WP_053132292.1	WP_059251047.1	WP_043440932.1	WP_039652718.1	WP_150511512.1	WP_005316692.1	WP_202590992.1	WP_079405106.1	WP_015577485.1	WP_008741744.1
GCF_008931305.1	Streptomyces coelicolor A3(2)	S. coelicolor/lividans (C9)	WP_003975716.1	WP_117349263.1	WP_003960729.1	WP_054237266.1	WP_040906975.1	WP_010071007.1	WP_019764815.1	WP_030115443.1	WP_003984103.1	WP_069873413.1	WP_015034100.1	WP_219610355.1	WP_013003054.1	WP_164419631.1	WP_031043352.1	WP_037653718.1	WP_062774284.1	WP_033266551.1	WP_014061265.1	WP_020940499.1	WP_215120956.1	WP_031021373.1	WP_014673162.1	WP_015609003.1	WP_040249517.1	WP_031133874.1	WP_018093112.1	WP_039635770.1	WP_164715962.1	WP_108008251.1	WP_067434011.1	WP_010034446.1	WP_107905795.1	WP_062029969.1	WP_030792646.1	WP_029382943.1	WP_127179610.1	WP_053132300.1	WP_059251044.1	WP_043440936.1	WP_039652716.1	WP_170316453.1	WP_037774468.1	WP_018515626.1	WP_030387096.1	WP_014155838.1	WP_008741742.1
GCF_008931305.1	Streptomyces coelicolor A3(2)	S. coelicolor/lividans (C9)	WP_011028779.1	WP_101276993.1	WP_003960748.1	WP_143601888.1	WP_004930417.1	WP_088575520.1	WP_078949986.1	WP_030192163.1	WP_030181283.1	WP_069864712.1	WP_015034142.1	WP_219610387.1	WP_013003033.1	WP_102929434.1	WP_079154937.1	WP_078967256.1	WP_198502828.1	WP_033266534.1	WP_078643167.1	WP_043475714.1	WP_215120934.1	WP_078495163.1	WP_079088010.1	WP_031124212.1	WP_040252537.1	WP_031130608.1	WP_037742320.1	WP_039635750.1	WP_107086110.1	WP_241662476.1	WP_079164595.1	WP_029180840.1	WP_176576784.1	WP_030317434.1	WP_030792597.1	WP_029386978.1	WP_253302967.1	WP_079030213.1	WP_079081051.1	WP_043440986.1	WP_078858860.1	WP_150511534.1	WP_078951276.1	WP_076967356.1	WP_079405125.1	WP_014155815.1	WP_008741869.1
GCF_008931305.1	Streptomyces coelicolor A3(2)	S. coelicolor/lividans (C9)	WP_003975692.1	WP_101277001.1	WP_003953746.1	WP_143608312.1	WP_254895792.1	WP_093440310.1	WP_078949777.1	WP_030192166.1	WP_043979182.1	WP_093704898.1	WP_041662490.1	WP_219610391.1	WP_013003029.1	WP_102929438.1	WP_031048285.1	WP_078967257.1	WP_076685742.1	WP_234386334.1	WP_119991107.1	WP_078614720.1	WP_215120929.1	WP_030973733.1	WP_079088011.1	WP_015609052.1	WP_040252534.1	WP_031130600.1	WP_078518695.1	WP_039635742.1	WP_125935171.1	WP_108008303.1	WP_079164596.1	WP_010035193.1	WP_176576782.1	WP_079070190.1	WP_078636974.1	WP_029381550.1	WP_127179589.1	WP_079030214.1	WP_079081050.1	WP_043448624.1	WP_043433619.1	WP_150511538.1	WP_005316593.1	WP_030568596.1	WP_079405128.1	WP_015577506.1	WP_008741865.1
GCF_008931305.1	Streptomyces coelicolor A3(2)	S. coelicolor/lividans (C9)	WP_003975691.1	WP_003950293.1	WP_003953747.1	WP_054233019.1	WP_004930403.1	WP_006125162.1	WP_018515674.1	WP_018515674.1	WP_003984389.1	WP_069864721.1	WP_015034148.1	WP_007455203.1	WP_013003028.1	WP_061444301.1	WP_031048282.1	WP_037653747.1	WP_062781571.1	WP_006605140.1	WP_078643163.1	WP_020940527.1	WP_215120928.1	WP_019329914.1	WP_014673192.1	WP_015609053.1	WP_040252532.1	WP_031130598.1	WP_018091057.1	WP_039635741.1	WP_047016171.1	WP_108008305.1	WP_067434094.1	WP_010035195.1	WP_030952253.1	WP_120051987.1	WP_030792582.1	WP_029381549.1	WP_127179588.1	WP_053132394.1	WP_059250989.1	WP_043440995.1	WP_039652683.1	WP_150511539.1	WP_005316590.1	WP_030568593.1	WP_030386186.1	WP_014155809.1	WP_008741864.1
GCF_008931305.1	Streptomyces coelicolor A3(2)	S. coelicolor/lividans (C9)	WP_003975690.1	WP_101277007.1	WP_009996418.1	WP_143601892.1	WP_121546295.1	WP_088575523.1	WP_053560910.1	WP_030192168.1	WP_003984388.1	WP_100806389.1	WP_015034149.1	WP_219610392.1	WP_037724982.1	WP_102929439.1	WP_031048280.1	WP_037653748.1	WP_062781569.1	WP_033266529.1	WP_078643162.1	WP_020940528.1	WP_215120927.1	WP_019329913.1	WP_014673193.1	WP_015609054.1	WP_040252531.1	WP_031130596.1	WP_018091058.1	WP_039635739.1	WP_125935172.1	WP_108008307.1	WP_067434097.1	WP_010035199.1	WP_150502048.1	WP_062030030.1	WP_030792579.1	WP_029381548.1	WP_127179587.1	WP_053132397.1	WP_059250987.1	WP_043440997.1	WP_039652682.1	WP_150511540.1	WP_005316588.1	WP_076967352.1	WP_030386187.1	WP_014155808.1	WP_037793548.1
GCF_008931305.1	Streptomyces coelicolor A3(2)	S. coelicolor/lividans (C9)	WP_003975689.1	WP_030699803.1	WP_003953750.1	WP_060901806.1	WP_121546296.1	WP_010071032.1	WP_019763442.1	WP_030192169.1	WP_003984387.1	WP_069864726.1	WP_015034150.1	WP_073745902.1	WP_013003026.1	WP_102929440.1	WP_166624223.1	WP_037653749.1	WP_198502831.1	WP_033266528.1	WP_119991105.1	WP_043475725.1	WP_215120926.1	WP_019329912.1	WP_041665259.1	WP_015609055.1	WP_040252529.1	WP_031130594.1	WP_026169877.1	WP_039635737.1	WP_125935173.1	WP_108008309.1	WP_067434100.1	WP_010035202.1	WP_176576781.1	WP_062030032.1	WP_078633737.1	WP_029381547.1	WP_127179586.1	WP_063482259.1	WP_059250984.1	WP_043440999.1	WP_039652680.1	WP_150511541.1	WP_005316587.1	WP_202591012.1	WP_079405129.1	WP_014155807.1	WP_008741862.1
GCF_008931305.1	Streptomyces coelicolor A3(2)	S. coelicolor/lividans (C9)	WP_003975684.1	WP_101277016.1	WP_003953754.1	WP_054233024.1	WP_004930397.1	WP_093440305.1	WP_019763438.1	WP_030115509.1	WP_003984381.1	WP_069864731.1	WP_041663944.1	WP_097869750.1	WP_020115615.1	WP_102927246.1	WP_031045978.1	WP_037653752.1	WP_076685739.1	WP_033266525.1	WP_078643159.1	WP_043475731.1	WP_215120923.1	WP_019329908.1	WP_014673198.1	WP_015609059.1	WP_040252518.1	WP_037937596.1	WP_018091063.1	WP_239010383.1	WP_240662692.1	WP_108008319.1	WP_067434115.1	WP_029180844.1	WP_030967668.1	WP_120051983.1	WP_078633738.1	WP_029381542.1	WP_127179582.1	WP_053132409.1	WP_030778996.1	WP_043441010.1	WP_039652676.1	WP_184925717.1	WP_182327669.1	WP_030568580.1	WP_184791550.1	WP_014155803.1	WP_008741859.1
GCF_008931305.1	Streptomyces coelicolor A3(2)	S. coelicolor/lividans (C9)	WP_003975669.1	WP_101279635.1	WP_003953764.1	WP_097285056.1	WP_142170279.1	WP_225679832.1	WP_053560895.1	WP_030115524.1	WP_003979667.1	WP_069864753.1	WP_015034166.1	WP_219610405.1	WP_013003004.1	WP_212730378.1	WP_037771505.1	WP_037653771.1	WP_076685727.1	WP_077192651.1	WP_119991085.1	WP_020940548.1	WP_215120908.1	WP_019326454.1	WP_058080844.1	WP_015609075.1	WP_040252498.1	WP_031134865.1	WP_109890295.1	WP_039635710.1	WP_125935183.1	WP_108008349.1	WP_067434169.1	WP_010035256.1	WP_125529603.1	WP_120051975.1	WP_078633755.1	WP_029386480.1	WP_127179561.1	WP_053132460.1	WP_059250956.1	WP_043441035.1	WP_039652665.1	WP_150511557.1	WP_005316545.1	WP_030568558.1	WP_052875948.1	WP_015577521.1	WP_037793542.1
GCF_008931305.1	Streptomyces coelicolor A3(2)	S. coelicolor/lividans (C9)	WP_161270074.1	WP_117349295.1	WP_003953776.1	WP_097285062.1	WP_176117463.1	WP_225679817.1	WP_053560881.1	WP_030192197.1	WP_003979659.1	WP_100806401.1	WP_015034176.1	WP_219610419.1	WP_041669640.1	WP_212730382.1	WP_166624233.1	WP_037653777.1	WP_198502850.1	WP_033266500.1	WP_119991072.1	WP_020940556.1	WP_215120900.1	WP_019326461.1	WP_058080851.1	WP_015609093.1	WP_040252488.1	WP_223844458.1	WP_109890319.1	WP_039635689.1	WP_125935188.1	WP_128802168.1	WP_067434187.1	WP_010035275.1	WP_176576769.1	WP_120051973.1	WP_078636976.1	WP_029381971.1	WP_127179554.1	WP_053132498.1	WP_086698778.1	WP_043441046.1	WP_039652655.1	WP_150511563.1	WP_037774443.1	WP_076967334.1	WP_237297074.1	WP_014155778.1	WP_229895615.1
GCF_008931305.1	Streptomyces coelicolor A3(2)	S. coelicolor/lividans (C9)	WP_011028815.1	WP_101279673.1	WP_003960785.1	WP_205521731.1	WP_176117481.1	WP_225679705.1	WP_203228201.1	WP_030192244.1	WP_003979603.1	WP_173963437.1	WP_015034230.1	WP_257895084.1	WP_106437304.1	WP_212730390.1	WP_037772662.1	WP_051850284.1	WP_062769605.1	WP_033266472.1	WP_240450675.1	WP_106960581.1	WP_215120865.1	WP_109204446.1	WP_079082413.1	WP_043972359.1	WP_040252411.1	WP_031131042.1	WP_239471898.1	WP_039635625.1	WP_125935223.1	WP_108008414.1	WP_079164601.1	WP_029180855.1	WP_176576730.1	WP_120051954.1	WP_107419097.1	WP_047121954.1	WP_240678191.1	WP_053132578.1	WP_059255101.1	WP_052454130.1	WP_052269923.1	WP_150511593.1	WP_078951275.1	WP_202591066.1	WP_237296751.1	WP_014155738.1	WP_008741804.1
GCF_008931305.1	Streptomyces coelicolor A3(2)	S. coelicolor/lividans (C9)	WP_003975630.1	WP_101279677.1	WP_003953827.1	WP_097285093.1	WP_176117485.1	WP_225679701.1	WP_029395331.1	WP_030192248.1	WP_003979599.1	WP_093706974.1	WP_071891342.1	WP_219610463.1	WP_013002922.1	WP_212730392.1	WP_079154941.1	WP_078967453.1	WP_076685688.1	WP_033266469.1	WP_119991027.1	WP_020940589.1	WP_215120861.1	WP_030970959.1	WP_058080872.1	WP_043972365.1	WP_040252403.1	WP_031131051.1	WP_109890372.1	WP_039635619.1	WP_125935227.1	WP_108008422.1	WP_067434295.1	WP_029180856.1	WP_107905879.1	WP_078851948.1	WP_078633794.1	WP_029383485.1	WP_127179529.1	WP_079030221.1	WP_086700086.1	WP_079162150.1	WP_071659147.1	WP_150511597.1	WP_005316418.1	WP_030568431.1	WP_079405153.1	WP_015577546.1	WP_008741800.1
GCF_008931305.1	Streptomyces coelicolor A3(2)	S. coelicolor/lividans (C9)	WP_003975615.1	WP_101279746.1	WP_003953836.1	WP_054233096.1	WP_004930256.1	WP_032766835.1	WP_029395668.1	WP_030115612.1	WP_003979571.1	WP_069864850.1	WP_015034259.1	WP_219610473.1	WP_013002905.1	WP_030190975.1	WP_031044499.1	WP_037657708.1	WP_062780762.1	WP_077192691.1	WP_119991015.1	WP_020940605.1	WP_215120848.1	WP_019326509.1	WP_014673271.1	WP_015609157.1	WP_040252393.1	WP_031136143.1	WP_018091181.1	WP_039635573.1	WP_125935233.1	WP_108008450.1	WP_067434335.1	WP_010035431.1	WP_107905891.1	WP_020137744.1	WP_030792299.1	WP_029382199.1	WP_127179515.1	WP_053132639.1	WP_059250860.1	WP_043441135.1	WP_039652609.1	WP_150511613.1	WP_053557189.1	WP_076967299.1	WP_079405175.1	WP_015577552.1	WP_008743009.1
GCF_008931305.1	Streptomyces coelicolor A3(2)	S. coelicolor/lividans (C9)	WP_011028903.1	WP_117350967.1	WP_003953265.1	WP_143608888.1	WP_176117919.1	WP_032783030.1	WP_053560710.1	WP_030118610.1	WP_003980944.1	WP_099014509.1	WP_015034380.1	WP_219610600.1	WP_037722997.1	WP_102929620.1	WP_166624616.1	WP_037663424.1	WP_076685076.1	WP_077192813.1	WP_078642811.1	WP_043476184.1	WP_215119754.1	WP_019328531.1	WP_014674189.1	WP_015609291.1	WP_040249822.1	WP_031137115.1	WP_109890720.1	WP_039635111.1	WP_125936508.1	WP_108014413.1	WP_067437599.1	WP_029181426.1	WP_030960704.1	WP_062232599.1	WP_078634400.1	WP_029382183.1	WP_127178624.1	WP_053135062.1	WP_059251709.1	WP_043442757.1	WP_043431899.1	WP_150512418.1	WP_005314011.1	WP_076967232.1	WP_079405748.1	WP_014155591.1	WP_008738556.1
GCF_008931305.1	Streptomyces coelicolor A3(2)	S. coelicolor/lividans (C9)	WP_011028907.1	WP_101279354.1	WP_003960798.1	WP_143608887.1	WP_176117911.1	WP_093438942.1	WP_053560709.1	WP_030199188.1	WP_003980941.1	WP_100806577.1	WP_015034383.1	WP_219610604.1	WP_013001612.1	WP_212730816.1	WP_037761279.1	WP_037663404.1	WP_076685077.1	WP_033271001.1	WP_119990561.1	WP_020941475.1	WP_215119758.1	WP_136235964.1	WP_014674185.1	WP_015609294.1	WP_040249828.1	WP_031133756.1	WP_093644974.1	WP_039635104.1	WP_125936506.1	WP_128802628.1	WP_067437593.1	WP_010043519.1	WP_107904435.1	WP_120051382.1	WP_078634396.1	WP_029382186.1	WP_127178626.1	WP_053135048.1	WP_059251695.1	WP_150478255.1	WP_039650962.1	WP_150512416.1	WP_053557048.1	WP_030573741.1	WP_079405746.1	WP_015577647.1	WP_008738560.1
GCF_008931305.1	Streptomyces coelicolor A3(2)	S. coelicolor/lividans (C9)	WP_003975515.1	WP_117349896.1	WP_009996473.1	WP_143608886.1	WP_040906467.1	WP_030804043.1	WP_053560708.1	WP_030118605.1	WP_003980939.1	WP_100809263.1	WP_015034385.1	WP_219610606.1	WP_013001614.1	WP_102927137.1	WP_107447600.1	WP_037663399.1	WP_076685078.1	WP_033271003.1	WP_078642806.1	WP_020941473.1	WP_215119760.1	WP_019328539.1	WP_175252230.1	WP_043972422.1	WP_186095440.1	WP_031133760.1	WP_026169869.1	WP_039635100.1	WP_125936504.1	WP_181362580.1	WP_107406670.1	WP_029181427.1	WP_125525296.1	WP_107120986.1	WP_179123294.1	WP_029382188.1	WP_171480875.1	WP_079030327.1	WP_189397097.1	WP_043442745.1	WP_174673863.1	WP_150512415.1	WP_005314025.1	WP_018512652.1	WP_030388025.1	WP_015577649.1	WP_047961083.1
GCF_008931305.1	Streptomyces coelicolor A3(2)	S. coelicolor/lividans (C9)	WP_161270082.1	WP_015507680.1	WP_003960800.1	WP_143608885.1	WP_004927936.1	WP_032766608.1	WP_053560707.1	WP_030118604.1	WP_003980938.1	WP_069865453.1	WP_015034386.1	WP_219610608.1	WP_078580134.1	WP_164712853.1	WP_078535695.1	WP_078967753.1	WP_062774887.1	WP_033271004.1	WP_078642805.1	WP_078614768.1	WP_215119761.1	WP_078855250.1	WP_078611795.1	WP_015609297.1	WP_040256944.1	WP_031133761.1	WP_018091038.1	WP_102926923.1	WP_125936503.1	WP_108014606.1	WP_079164728.1	WP_078602906.1	WP_107905275.1	WP_062022964.1	WP_078634393.1	WP_047122529.1	WP_127178629.1	WP_079030754.1	WP_079081089.1	WP_079162215.1	WP_071659235.1	WP_150512414.1	WP_005314027.1	WP_202591122.1	WP_079405745.1	WP_014155584.1	WP_078489012.1
GCF_008931305.1	Streptomyces coelicolor A3(2)	S. coelicolor/lividans (C9)	WP_003948845.1	WP_003948845.1	WP_003948845.1	WP_003948845.1	WP_003948845.1	WP_003948845.1	WP_003948845.1	WP_003948845.1	WP_003948845.1	WP_003948845.1	WP_003948845.1	WP_003948845.1	WP_003948845.1	WP_003948845.1	WP_003948845.1	WP_003948845.1	WP_003948845.1	WP_003948845.1	WP_003948845.1	WP_003948845.1	WP_003948845.1	WP_003948845.1	WP_003948845.1	WP_003948845.1	WP_003948845.1	WP_003948845.1	WP_003948845.1	WP_003948845.1	WP_003948845.1	WP_003948845.1	WP_003948845.1	WP_003948845.1	WP_003948845.1	WP_003948845.1	WP_003948845.1	WP_003948845.1	WP_003948845.1	WP_003948845.1	WP_003948845.1	WP_003948845.1	WP_003948845.1	WP_003948845.1	WP_003948845.1	WP_003948845.1	WP_003948845.1	WP_003948845.1	WP_003948845.1
GCF_008931305.1	Streptomyces coelicolor A3(2)	S. coelicolor/lividans (C9)	WP_004984898.1	WP_003948846.1	WP_003958488.1	WP_004984898.1	WP_157842153.1	WP_003968329.1	WP_018489204.1	WP_030118599.1	WP_014144137.1	WP_014053989.1	WP_015034391.1	WP_003968329.1	WP_004984898.1	WP_007443703.1	WP_031034787.1	WP_157854661.1	WP_062770509.1	WP_033271009.1	WP_135341538.1	WP_004984898.1	WP_004984898.1	WP_004984898.1	WP_121791081.1	WP_015609302.1	WP_040249844.1	WP_031136313.1	WP_006604741.1	WP_014144137.1	WP_158691643.1	WP_016437488.1	WP_004984898.1	WP_004984898.1	WP_004984898.1	WP_016437488.1	WP_051781202.1	WP_004984898.1	WP_093781815.1	WP_051781202.1	WP_121791081.1	WP_004984898.1	WP_039657240.1	WP_157164103.1	WP_014046653.1	WP_015609302.1	WP_008738568.1	WP_030124091.1	WP_008738568.1
GCF_008931305.1	Streptomyces coelicolor A3(2)	S. coelicolor/lividans (C9)	WP_011028926.1	WP_117349883.1	WP_009996486.1	WP_054228682.1	WP_142169164.1	WP_032781145.1	WP_029395202.1	WP_030193962.1	WP_003983000.1	WP_069873505.1	WP_015034408.1	WP_069757157.1	WP_013001635.1	WP_102927374.1	WP_166624604.1	WP_037664356.1	WP_198503350.1	WP_077193152.1	WP_078642788.1	WP_020941451.1	WP_215119781.1	WP_029394664.1	WP_058081426.1	WP_015609316.1	WP_052482283.1	WP_031136442.1	WP_093643680.1	WP_039634083.1	WP_078898361.1	WP_108011042.1	WP_067437550.1	WP_010048790.1	WP_030959342.1	WP_062033378.1	WP_030796109.1	WP_029384898.1	WP_127178651.1	WP_053134975.1	WP_059251652.1	WP_043442699.1	WP_039654211.1	WP_144320272.1	WP_005314092.1	WP_202591126.1	WP_030389743.1	WP_014155561.1	WP_008743315.1
GCF_008931305.1	Streptomyces coelicolor A3(2)	S. coelicolor/lividans (C9)	WP_161270084.1	WP_143676563.1	WP_009996489.1	WP_143608873.1	WP_121546966.1	WP_225683427.1	WP_203228263.1	WP_030193973.1	WP_003982993.1	WP_100806586.1	WP_041662535.1	WP_219614158.1	WP_013001641.1	WP_212730806.1	WP_166624601.1	WP_190276002.1	WP_076685093.1	WP_077193149.1	WP_119990528.1	WP_193384479.1	WP_215119786.1	WP_019331017.1	WP_203348994.1	WP_015609322.1	WP_040249913.1	WP_078915884.1	WP_109891720.1	WP_039634093.1	WP_125936166.1	WP_128802615.1	WP_079164726.1	WP_078603011.1	WP_176575992.1	WP_120051395.1	WP_078634374.1	WP_079164121.1	WP_127178654.1	WP_162492117.1	WP_208639868.1	WP_174498649.1	WP_174673865.1	WP_150512391.1	WP_053557054.1	WP_202592523.1	WP_053175677.1	WP_203227132.1	WP_050779411.1
GCF_008931305.1	Streptomyces coelicolor A3(2)	S. coelicolor/lividans (C9)	WP_011028944.1	WP_117349869.1	WP_003958857.1	WP_143608869.1	WP_176117886.1	WP_032766489.1	WP_018489332.1	WP_030114542.1	WP_003982975.1	WP_069860868.1	WP_015034429.1	WP_097967278.1	WP_013001657.1	WP_061443280.1	WP_031047252.1	WP_037660329.1	WP_162933568.1	WP_077193142.1	WP_078642160.1	WP_020941431.1	WP_215119802.1	WP_019331037.1	WP_014674140.1	WP_015609335.1	WP_040249947.1	WP_031133521.1	WP_018092982.1	WP_039634122.1	WP_164716039.1	WP_108011007.1	WP_067437506.1	WP_010048842.1	WP_107904509.1	WP_030323861.1	WP_030796068.1	WP_029384965.1	WP_127178666.1	WP_053134922.1	WP_086697458.1	WP_043442651.1	WP_039654227.1	WP_150512373.1	WP_037774063.1	WP_030564820.1	WP_184791606.1	WP_014155530.1	WP_037794898.1
GCF_008931305.1	Streptomyces coelicolor A3(2)	S. coelicolor/lividans (C9)	WP_003975453.1	WP_003948895.1	WP_003960831.1	WP_054237503.1	WP_121546954.1	WP_006125509.1	WP_019762599.1	WP_030114544.1	WP_003982973.1	WP_069860870.1	WP_015034431.1	WP_097915092.1	WP_013001659.1	WP_003975453.1	WP_031047256.1	WP_037660331.1	WP_198503344.1	WP_033268967.1	WP_059142477.1	WP_020941429.1	WP_184594802.1	WP_019329897.1	WP_058081415.1	WP_015609337.1	WP_040249951.1	WP_031133525.1	WP_018092980.1	WP_039634126.1	WP_101422945.1	WP_016437445.1	WP_067437503.1	WP_010044343.1	WP_030967788.1	WP_030323867.1	WP_030796064.1	WP_029386716.1	WP_127178667.1	WP_053134917.1	WP_030651508.1	WP_043442647.1	WP_039654229.1	WP_138961121.1	WP_005314126.1	WP_030564824.1	WP_030389716.1	WP_014155528.1	WP_008743290.1
GCF_008931305.1	Streptomyces coelicolor A3(2)	S. coelicolor/lividans (C9)	WP_003975452.1	WP_101280434.1	WP_003960832.1	WP_143608868.1	WP_121546953.1	WP_225683425.1	WP_053560682.1	WP_030114545.1	WP_003982972.1	WP_069860871.1	WP_015034432.1	WP_069757169.1	WP_013001660.1	WP_125629543.1	WP_070388813.1	WP_037660332.1	WP_103557438.1	WP_033268966.1	WP_119989643.1	WP_020941428.1	WP_215119803.1	WP_019329896.1	WP_058081414.1	WP_032758664.1	WP_040249953.1	WP_031133528.1	WP_109891700.1	WP_039634128.1	WP_125939136.1	WP_128802609.1	WP_067437502.1	WP_029181490.1	WP_176575999.1	WP_062033420.1	WP_078634368.1	WP_029386717.1	WP_127178668.1	WP_053134915.1	WP_094373426.1	WP_043442644.1	WP_043404256.1	WP_150512371.1	WP_005314127.1	WP_032771864.1	WP_030389717.1	WP_015577691.1	WP_008743289.1
GCF_008931305.1	Streptomyces coelicolor A3(2)	S. coelicolor/lividans (C9)	WP_003975444.1	WP_101280429.1	WP_003960837.1	WP_054237494.1	WP_176117881.1	WP_093445390.1	WP_019761237.1	WP_030114553.1	WP_004571897.1	WP_069860877.1	WP_015034440.1	WP_047177265.1	WP_013001665.1	WP_102930799.1	WP_031047277.1	WP_037660342.1	WP_062771594.1	WP_033268961.1	WP_078642168.1	WP_020941422.1	WP_215119810.1	WP_029394340.1	WP_014674130.1	WP_015609345.1	WP_040249965.1	WP_031133542.1	WP_018092972.1	WP_039634138.1	WP_125936210.1	WP_108010988.1	WP_067437488.1	WP_010044326.1	WP_107904526.1	WP_062242946.1	WP_030796050.1	WP_029386724.1	WP_127178675.1	WP_053134896.1	WP_059251591.1	WP_043442630.1	WP_052318850.1	WP_150512364.1	WP_005314138.1	WP_018514325.1	WP_030389710.1	WP_014155521.1	WP_008742493.1
GCF_008931305.1	Streptomyces coelicolor A3(2)	S. coelicolor/lividans (C9)	WP_003975441.1	WP_030698886.1	WP_003960840.1	WP_060901571.1	WP_176117879.1	WP_093445389.1	WP_053560674.1	WP_030114556.1	WP_004571900.1	WP_100806889.1	WP_015034443.1	WP_219610665.1	WP_041669368.1	WP_102929204.1	WP_031047285.1	WP_037660348.1	WP_198503339.1	WP_033268959.1	WP_078642171.1	WP_020941419.1	WP_215119813.1	WP_046249086.1	WP_058081409.1	WP_043972458.1	WP_107071499.1	WP_031133451.1	WP_018092969.1	WP_039634144.1	WP_125936200.1	WP_108010982.1	WP_067437483.1	WP_029181488.1	WP_126899275.1	WP_120054359.1	WP_030796044.1	WP_029386728.1	WP_127178678.1	WP_053134887.1	WP_059251587.1	WP_043442624.1	WP_039654236.1	WP_170316658.1	WP_037774071.1	WP_030564846.1	WP_030389707.1	WP_014155518.1	WP_008742500.1
GCF_008931305.1	Streptomyces coelicolor A3(2)	S. coelicolor/lividans (C9)	WP_003975432.1	WP_101280417.1	WP_003953593.1	WP_060901576.1	WP_004928107.1	WP_093807501.1	WP_053560666.1	WP_030114567.1	WP_004571915.1	WP_069860891.1	WP_015034454.1	WP_069756206.1	WP_013001677.1	WP_165285323.1	WP_031047305.1	WP_037660357.1	WP_062771559.1	WP_033268954.1	WP_078642179.1	WP_020941410.1	WP_215119821.1	WP_019329877.1	WP_014674116.1	WP_015609358.1	WP_040249987.1	WP_031132144.1	WP_239471963.1	WP_039634152.1	WP_125936199.1	WP_108010966.1	WP_067437466.1	WP_010044304.1	WP_107904547.1	WP_062242937.1	WP_078634355.1	WP_029381138.1	WP_127178687.1	WP_053134862.1	WP_059251573.1	WP_043442606.1	WP_039654243.1	WP_150512351.1	WP_037774076.1	WP_076967067.1	WP_053175791.1	WP_014155509.1	WP_229895340.1
GCF_008931305.1	Streptomyces coelicolor A3(2)	S. coelicolor/lividans (C9)	WP_003975431.1	WP_162911729.1	WP_003953594.1	WP_054237482.1	WP_004928110.1	WP_030720723.1	WP_029394957.1	WP_030114568.1	WP_004571914.1	WP_069860892.1	WP_015034455.1	WP_219610679.1	WP_013001678.1	WP_102929799.1	WP_031047308.1	WP_037660358.1	WP_062771557.1	WP_033268955.1	WP_119989663.1	WP_020941409.1	WP_215119822.1	WP_019329876.1	WP_058081406.1	WP_015609359.1	WP_040249990.1	WP_031132142.1	WP_018092963.1	WP_039634150.1	WP_164716038.1	WP_108010964.1	WP_067437464.1	WP_010044303.1	WP_107904549.1	WP_062033462.1	WP_030796025.1	WP_029381137.1	WP_127178688.1	WP_053134859.1	WP_086697454.1	WP_043442604.1	WP_039654244.1	WP_150512350.1	WP_005314175.1	WP_030564869.1	WP_030383559.1	WP_014155508.1	WP_008742514.1
GCF_008931305.1	Streptomyces coelicolor A3(2)	S. coelicolor/lividans (C9)	WP_003975430.1	WP_003948942.1	WP_003953595.1	WP_054237481.1	WP_004928113.1	WP_030581782.1	WP_019762419.1	WP_030114569.1	WP_004571921.1	WP_069860893.1	WP_015034456.1	WP_219610681.1	WP_013001679.1	WP_102929798.1	WP_031047311.1	WP_037660359.1	WP_062771555.1	WP_033268949.1	WP_078642181.1	WP_020941408.1	WP_215119823.1	WP_019329875.1	WP_030651447.1	WP_015609360.1	WP_040249992.1	WP_031132140.1	WP_018092956.1	WP_039634160.1	WP_125936196.1	WP_108010962.1	WP_067437462.1	WP_010044302.1	WP_107904551.1	WP_062033466.1	WP_030796023.1	WP_029381136.1	WP_127178689.1	WP_053134856.1	WP_030342684.1	WP_043442602.1	WP_039654245.1	WP_150512349.1	WP_005314177.1	WP_030564871.1	WP_079405719.1	WP_015577703.1	WP_008742516.1
GCF_008931305.1	Streptomyces coelicolor A3(2)	S. coelicolor/lividans (C9)	WP_007452004.1	WP_179230562.1	WP_044954996.1	WP_054237479.1	WP_037723004.1	WP_003968263.1	WP_032754715.1	WP_030194046.1	WP_004571923.1	WP_069861363.1	WP_030219931.1	WP_069756216.1	WP_013001681.1	WP_007452004.1	WP_224220074.1	WP_232986011.1	WP_062771551.1	WP_033269017.1	WP_043241584.1	WP_043476152.1	WP_215124302.1	WP_019329873.1	WP_030342680.1	WP_030593143.1	WP_040249998.1	WP_031132136.1	WP_030077134.1	WP_039641113.1	WP_047017100.1	WP_108010958.1	WP_030043337.1	WP_020270244.1	WP_030944032.1	WP_062033468.1	WP_030796019.1	WP_029381134.1	WP_127178691.1	WP_053134850.1	WP_030342680.1	WP_043442597.1	WP_039654247.1	WP_030679974.1	WP_037776439.1	WP_003968263.1	WP_030228417.1	WP_014155504.1	WP_037794157.1
GCF_008931305.1	Streptomyces coelicolor A3(2)	S. coelicolor/lividans (C9)	WP_003975426.1	WP_117349855.1	WP_003960847.1	WP_097285685.1	WP_004928124.1	WP_010071193.1	WP_053560663.1	WP_032760736.1	WP_004571925.1	WP_079258112.1	WP_015034460.1	WP_219610687.1	WP_013001683.1	WP_102928989.1	WP_031047323.1	WP_037660363.1	WP_062771547.1	WP_077193131.1	WP_119994506.1	WP_043476149.1	WP_215119826.1	WP_029394333.1	WP_058081405.1	WP_043972462.1	WP_078844925.1	WP_031132132.1	WP_109891676.1	WP_039634166.1	WP_125936195.1	WP_108010954.1	WP_067437457.1	WP_029181482.1	WP_107904556.1	WP_062033474.1	WP_030796015.1	WP_029381132.1	WP_127178693.1	WP_053134845.1	WP_059251565.1	WP_043442591.1	WP_039654249.1	WP_030679978.1	WP_005314182.1	WP_032771865.1	WP_079405718.1	WP_015577706.1	WP_008742520.1
GCF_008931305.1	Streptomyces coelicolor A3(2)	S. coelicolor/lividans (C9)	WP_003975424.1	WP_003948948.1	WP_003953602.1	WP_054237475.1	WP_030828087.1	WP_003968257.1	WP_018489364.1	WP_003968257.1	WP_004571927.1	WP_069860898.1	WP_015034462.1	WP_018959738.1	WP_013001685.1	WP_061446956.1	WP_007452023.1	WP_037660367.1	WP_030785786.1	WP_033268944.1	WP_014061662.1	WP_020941402.1	WP_215119828.1	WP_029394330.1	WP_014674108.1	WP_015609366.1	WP_040250010.1	WP_069977454.1	WP_018090094.1	WP_039634169.1	WP_047016456.1	WP_010044289.1	WP_067437453.1	WP_010044289.1	WP_015658794.1	WP_059193998.1	WP_007383738.1	WP_029381130.1	WP_093835817.1	WP_007452023.1	WP_029381130.1	WP_043448945.1	WP_039654304.1	WP_138966881.1	WP_005314187.1	WP_018514302.1	WP_008742522.1	WP_014155500.1	WP_008742522.1
GCF_008931305.1	Streptomyces coelicolor A3(2)	S. coelicolor/lividans (C9)	WP_003975412.1	WP_101280404.1	WP_065757237.1	WP_054237466.1	WP_004928152.1	WP_093445341.1	WP_175451338.1	WP_030114588.1	WP_063604359.1	WP_100806880.1	WP_015034474.1	WP_097966611.1	WP_046773247.1	WP_102930492.1	WP_051159673.1	WP_051850460.1	WP_062771530.1	WP_077193126.1	WP_119989674.1	WP_052352323.1	WP_215124307.1	WP_046249465.1	WP_058081397.1	WP_176143946.1	WP_063778642.1	WP_051839472.1	WP_109891670.1	WP_039634200.1	WP_125935567.1	WP_108010934.1	WP_067437434.1	WP_010044264.1	WP_107905282.1	WP_062033546.1	WP_051780982.1	WP_047122534.1	WP_127182665.1	WP_053142656.1	WP_059255152.1	WP_043442574.1	WP_052270044.1	WP_150512336.1	WP_078535285.1	WP_167344514.1	WP_051778785.1	WP_051087146.1	WP_047960644.1
GCF_008931305.1	Streptomyces coelicolor A3(2)	S. coelicolor/lividans (C9)	WP_011028968.1	WP_101280402.1	WP_003953614.1	WP_054237465.1	WP_040906508.1	WP_003968242.1	WP_019762059.1	WP_030114590.1	WP_003984637.1	WP_100806878.1	WP_030219358.1	WP_003968242.1	WP_013001698.1	WP_061443316.1	WP_031047360.1	WP_229887338.1	WP_198503329.1	WP_033268935.1	WP_228054110.1	WP_052352321.1	WP_221299255.1	WP_019329856.1	WP_229887338.1	WP_015609379.1	WP_052483127.1	WP_085921602.1	WP_018090081.1	WP_039634203.1	WP_018835984.1	WP_164932215.1	WP_067437430.1	WP_050810297.1	WP_244364974.1	WP_020141037.1	WP_051780995.1	WP_099053798.1	WP_127178704.1	WP_053134811.1	WP_189397104.1	WP_043442572.1	WP_039654260.1	WP_184925098.1	WP_005314214.1	WP_018514287.1	WP_030383576.1	WP_014155487.1	WP_008742531.1
GCF_008931305.1	Streptomyces coelicolor A3(2)	S. coelicolor/lividans (C9)	WP_011029075.1	WP_117349783.1	WP_009996581.1	WP_075032480.1	WP_176117862.1	WP_032782100.1	WP_053560615.1	WP_030189603.1	WP_004571867.1	WP_100806857.1	WP_041662546.1	WP_219611430.1	WP_013001771.1	WP_212730783.1	WP_166624564.1	WP_037663076.1	WP_076685159.1	WP_033268914.1	WP_119989719.1	WP_020941373.1	WP_215119905.1	WP_019329839.1	WP_058081386.1	WP_015609426.1	WP_040250119.1	WP_031128143.1	WP_109891447.1	WP_039634246.1	WP_125935651.1	WP_108010908.1	WP_067437345.1	WP_010044211.1	WP_107904601.1	WP_062026048.1	WP_078634325.1	WP_029386848.1	WP_127178736.1	WP_053134763.1	WP_094373446.1	WP_043442525.1	WP_039649491.1	WP_150512310.1	WP_005314340.1	WP_030564994.1	WP_079405703.1	WP_015577732.1	WP_008743043.1
GCF_008931305.1	Streptomyces coelicolor A3(2)	S. coelicolor/lividans (C9)	WP_003975390.1	WP_117349782.1	WP_003953722.1	WP_143608838.1	WP_176117861.1	WP_225683235.1	WP_053560614.1	WP_030189602.1	WP_004571871.1	WP_100806856.1	WP_015034516.1	WP_219611429.1	WP_013001774.1	WP_212730782.1	WP_037766150.1	WP_037663072.1	WP_198503296.1	WP_077193112.1	WP_119989721.1	WP_020941371.1	WP_215119907.1	WP_136235935.1	WP_058081384.1	WP_015609428.1	WP_107071313.1	WP_031128145.1	WP_109891439.1	WP_039634255.1	WP_125935653.1	WP_128804491.1	WP_067437336.1	WP_010044206.1	WP_176576030.1	WP_246091106.1	WP_078634324.1	WP_029386846.1	WP_127182668.1	WP_053134757.1	WP_059251483.1	WP_043442521.1	WP_039651216.1	WP_150512309.1	WP_053557075.1	WP_030564997.1	WP_079405702.1	WP_015577734.1	WP_008743041.1
GCF_008931305.1	Streptomyces coelicolor A3(2)	S. coelicolor/lividans (C9)	WP_003975387.1	WP_095711608.1	WP_003953725.1	WP_143602471.1	WP_121546918.1	WP_225683238.1	WP_053560611.1	WP_030189597.1	WP_004571874.1	WP_100806855.1	WP_015034519.1	WP_219611427.1	WP_013001778.1	WP_102931021.1	WP_031040490.1	WP_037663067.1	WP_076685163.1	WP_033268907.1	WP_078642254.1	WP_020941368.1	WP_215119910.1	WP_019329834.1	WP_058081382.1	WP_015609431.1	WP_040250124.1	WP_031128149.1	WP_018089984.1	WP_039634261.1	WP_047016528.1	WP_128802586.1	WP_067437327.1	WP_010044201.1	WP_107904607.1	WP_030324015.1	WP_078634322.1	WP_029386843.1	WP_127178740.1	WP_053134747.1	WP_059251477.1	WP_043442511.1	WP_039651222.1	WP_150512304.1	WP_005314349.1	WP_030565003.1	WP_079405699.1	WP_014155469.1	WP_008743038.1
GCF_008931305.1	Streptomyces coelicolor A3(2)	S. coelicolor/lividans (C9)	WP_003975386.1	WP_003949660.1	WP_003953726.1	WP_010986038.1	WP_003991900.1	WP_003967428.1	WP_003967428.1	WP_150485820.1	WP_004571875.1	WP_014061729.1	WP_015034520.1	WP_003967428.1	WP_005475923.1	WP_003975386.1	WP_003975386.1	WP_010986038.1	WP_005475923.1	WP_030412609.1	WP_014061729.1	WP_010986038.1	WP_003991900.1	WP_003975386.1	WP_058081381.1	WP_003967428.1	WP_040250126.1	WP_150485820.1	WP_018089983.1	WP_039634263.1	WP_018835875.1	WP_003975386.1	WP_024885807.1	WP_003991900.1	WP_003975386.1	WP_006132569.1	WP_009189842.1	WP_009189842.1	WP_003975386.1	WP_003975386.1	WP_059251475.1	WP_010986038.1	WP_010986038.1	WP_030677886.1	WP_003967428.1	WP_003967428.1	WP_008743037.1	WP_003967428.1	WP_008743037.1
GCF_008931305.1	Streptomyces coelicolor A3(2)	S. coelicolor/lividans (C9)	WP_003975373.1	WP_117349773.1	WP_003956794.1	WP_205521747.1	WP_004928278.1	WP_093444260.1	WP_029395033.1	WP_030189573.1	WP_003981521.1	WP_173963268.1	WP_041662553.1	WP_097963611.1	WP_013001815.1	WP_102929374.1	WP_166624559.1	WP_190276008.1	WP_103557443.1	WP_033269003.1	WP_078647516.1	WP_020941354.1	WP_215119924.1	WP_029394316.1	WP_058081374.1	WP_043972499.1	WP_040250155.1	WP_078915279.1	WP_109891419.1	WP_039641145.1	WP_125935668.1	WP_108010877.1	WP_067437294.1	WP_010031931.1	WP_107904620.1	WP_120054366.1	WP_078634311.1	WP_029382554.1	WP_127178751.1	WP_053142651.1	WP_221334644.1	WP_174498647.1	WP_039651236.1	WP_150512293.1	WP_005314408.1	WP_030565030.1	WP_184791600.1	WP_014155456.1	WP_008742424.1
GCF_008931305.1	Streptomyces coelicolor A3(2)	S. coelicolor/lividans (C9)	WP_003975361.1	WP_117349771.1	WP_003956808.1	WP_054237401.1	WP_004928304.1	WP_006126400.1	WP_018489474.1	WP_030189562.1	WP_003981535.1	WP_100806845.1	WP_015034546.1	WP_219611411.1	WP_013001826.1	WP_164419841.1	WP_031040564.1	WP_037658491.1	WP_062774759.1	WP_033270616.1	WP_119989763.1	WP_020941343.1	WP_184594579.1	WP_019329809.1	WP_014674018.1	WP_015609454.1	WP_040250187.1	WP_031128174.1	WP_093641962.1	WP_039634295.1	WP_125935684.1	WP_108010855.1	WP_067437268.1	WP_010031952.1	WP_030943397.1	WP_062026009.1	WP_030795917.1	WP_029382543.1	WP_127178762.1	WP_053134697.1	WP_059251366.1	WP_043442460.1	WP_039651252.1	WP_150512283.1	WP_005314433.1	WP_018514204.1	WP_030383660.1	WP_014155447.1	WP_008742436.1
GCF_008931305.1	Streptomyces coelicolor A3(2)	S. coelicolor/lividans (C9)	WP_003975360.1	WP_003949633.1	WP_003956809.1	WP_143608830.1	WP_176117846.1	WP_003967454.1	WP_003967454.1	WP_003967454.1	WP_003981536.1	WP_087684235.1	WP_015034547.1	WP_003967454.1	WP_005476015.1	WP_003975360.1	WP_003975360.1	WP_018547934.1	WP_003975360.1	WP_077193102.1	WP_014061753.1	WP_003975360.1	WP_097218487.1	WP_003975360.1	WP_014674017.1	WP_003967454.1	WP_121791750.1	WP_019992579.1	WP_003975360.1	WP_003967454.1	WP_123060262.1	WP_108010853.1	WP_107406664.1	WP_003991873.1	WP_003967454.1	WP_075033571.1	WP_003967454.1	WP_010986011.1	WP_093836435.1	WP_003975360.1	WP_086699587.1	WP_003975360.1	WP_071659064.1	WP_003975360.1	WP_005314434.1	WP_003967454.1	WP_007264966.1	WP_014155446.1	WP_008742438.1
GCF_008931305.1	Streptomyces coelicolor A3(2)	S. coelicolor/lividans (C9)	WP_011029097.1	WP_010643923.1	WP_003956814.1	WP_028799159.1	WP_031115994.1	WP_176725914.1	WP_018489477.1	WP_030113377.1	WP_003981539.1	WP_069860981.1	WP_015034550.1	WP_006126397.1	WP_013001830.1	WP_176154443.1	WP_031040570.1	WP_037658487.1	WP_030782081.1	WP_033270614.1	WP_014061756.1	WP_043476116.1	WP_215119936.1	WP_019329806.1	WP_058081367.1	WP_015609457.1	WP_040250196.1	WP_031128177.1	WP_018089958.1	WP_039634300.1	WP_018841321.1	WP_037783411.1	WP_067033339.1	WP_010031964.1	WP_030943388.1	WP_030324083.1	WP_030795920.1	WP_029382540.1	WP_171481003.1	WP_053134689.1	WP_018547931.1	WP_043442454.1	WP_174673986.1	WP_170316297.1	WP_050791514.1	WP_015609457.1	WP_030009547.1	WP_030122955.1	WP_008742440.1
GCF_008931305.1	Streptomyces coelicolor A3(2)	S. coelicolor/lividans (C9)	WP_003975322.1	WP_117349757.1	WP_003958777.1	WP_054231376.1	WP_176117812.1	WP_032767000.1	WP_019762628.1	WP_030113395.1	WP_003984654.1	WP_069860999.1	WP_041662561.1	WP_069752126.1	WP_013001866.1	WP_102932839.1	WP_037766264.1	WP_037658450.1	WP_062774666.1	WP_051733665.1	WP_078642288.1	WP_020941306.1	WP_215119963.1	WP_019324953.1	WP_014673988.1	WP_015609515.1	WP_040250327.1	WP_031132639.1	WP_093641898.1	WP_039634322.1	WP_047016581.1	WP_108010795.1	WP_067437165.1	WP_010032018.1	WP_107904688.1	WP_062025981.1	WP_078634286.1	WP_029381675.1	WP_127178789.1	WP_053134525.1	WP_059250282.1	WP_043442416.1	WP_039650486.1	WP_051855490.1	WP_005314481.1	WP_030565136.1	WP_030383677.1	WP_014155424.1	WP_008742460.1
GCF_008931305.1	Streptomyces coelicolor A3(2)	S. coelicolor/lividans (C9)	WP_003975321.1	WP_008413902.1	WP_003958778.1	WP_054231375.1	WP_004928577.1	WP_032767001.1	WP_019762627.1	WP_030113396.1	WP_003984655.1	WP_069861000.1	WP_041662562.1	WP_007452989.1	WP_013001867.1	WP_102932840.1	WP_031047069.1	WP_037658449.1	WP_062774664.1	WP_033270362.1	WP_119989792.1	WP_020941305.1	WP_003991835.1	WP_019324952.1	WP_014673987.1	WP_015609516.1	WP_040250330.1	WP_031132641.1	WP_018089931.1	WP_039634325.1	WP_125935713.1	WP_108010793.1	WP_067437162.1	WP_003991835.1	WP_107904689.1	WP_028809103.1	WP_030782047.1	WP_029381674.1	WP_127178790.1	WP_007451877.1	WP_059250279.1	WP_043442414.1	WP_039650488.1	WP_150512248.1	WP_005314484.1	WP_030565138.1	WP_030383678.1	WP_014155423.1	WP_008742461.1
GCF_008931305.1	Streptomyces coelicolor A3(2)	S. coelicolor/lividans (C9)	WP_003975320.1	WP_008413904.1	WP_029182966.1	WP_075033091.1	WP_004928579.1	WP_003967515.1	WP_029395024.1	WP_078580533.1	WP_003984656.1	WP_079152819.1	WP_015034576.1	WP_003967515.1	WP_013001868.1	WP_102932841.1	WP_078535889.1	WP_037658448.1	WP_076685220.1	WP_077193086.1	WP_014061795.1	WP_020941304.1	WP_215119964.1	WP_078494807.1	WP_014673986.1	WP_015609517.1	WP_078844954.1	WP_069979813.1	WP_078518632.1	WP_073444326.1	WP_125935714.1	WP_108010791.1	WP_079164705.1	WP_010032020.1	WP_030956117.1	WP_078852019.1	WP_078634285.1	WP_078648052.1	WP_127178791.1	WP_079030300.1	WP_059250277.1	WP_079162204.1	WP_039650490.1	WP_150512247.1	WP_078535290.1	WP_026241856.1	WP_078626035.1	WP_014155422.1	WP_008742462.1
GCF_008931305.1	Streptomyces coelicolor A3(2)	S. coelicolor/lividans (C9)	WP_003975310.1	WP_117349587.1	WP_003960945.1	WP_054231366.1	WP_121546855.1	WP_026237801.1	WP_026237801.1	WP_030189403.1	WP_003985638.1	WP_093705303.1	WP_015034595.1	WP_219611268.1	WP_037727407.1	WP_003975310.1	WP_031043628.1	WP_037658437.1	WP_062774629.1	WP_033268060.1	WP_119990351.1	WP_020941292.1	WP_215119974.1	WP_030972881.1	WP_041665390.1	WP_015609547.1	WP_040250357.1	WP_031130771.1	WP_109890780.1	WP_039634992.1	WP_125936148.1	WP_108010762.1	WP_067437125.1	WP_010032040.1	WP_107904707.1	WP_062025970.1	WP_030782010.1	WP_029383872.1	WP_127178806.1	WP_053134488.1	WP_059250271.1	WP_043442389.1	WP_039650505.1	WP_150512230.1	WP_005314519.1	WP_026241849.1	WP_030383703.1	WP_014155409.1	WP_008741383.1
GCF_008931305.1	Streptomyces coelicolor A3(2)	S. coelicolor/lividans (C9)	WP_011029144.1	WP_101276013.1	WP_003955102.1	WP_143608801.1	WP_121546838.1	WP_093438660.1	WP_053560524.1	WP_030189380.1	WP_030180658.1	WP_069872727.1	WP_041662566.1	WP_219611258.1	WP_013001906.1	WP_165286090.1	WP_037766313.1	WP_037658404.1	WP_198503235.1	WP_033268050.1	WP_119990325.1	WP_020941271.1	WP_215119996.1	WP_019324916.1	WP_058081279.1	WP_043974563.1	WP_040250396.1	WP_031130803.1	WP_109890794.1	WP_039634972.1	WP_125939124.1	WP_108010723.1	WP_067437062.1	WP_010032068.1	WP_176576092.1	WP_062242684.1	WP_030781952.1	WP_029383854.1	WP_127178820.1	WP_053134439.1	WP_059250255.1	WP_043442357.1	WP_039650532.1	WP_150512216.1	WP_005314547.1	WP_202592531.1	WP_079405646.1	WP_041667815.1	WP_037797923.1
GCF_008931305.1	Streptomyces coelicolor A3(2)	S. coelicolor/lividans (C9)	WP_003975271.1	WP_030696102.1	WP_003955085.1	WP_054231331.1	WP_004928697.1	WP_032767066.1	WP_019763870.1	WP_030189362.1	WP_003979932.1	WP_069872697.1	WP_015034631.1	WP_007452885.1	WP_037727690.1	WP_007451804.1	WP_031043789.1	WP_037658517.1	WP_062774569.1	WP_033268040.1	WP_119990310.1	WP_020941256.1	WP_215120034.1	WP_019324885.1	WP_041665970.1	WP_015609577.1	WP_040250452.1	WP_031133927.1	WP_018092399.1	WP_039634959.1	WP_047017025.1	WP_108010695.1	WP_067436982.1	WP_010032111.1	WP_107905303.1	WP_020134409.1	WP_030781903.1	WP_029383718.1	WP_127178835.1	WP_053134404.1	WP_059255065.1	WP_043442321.1	WP_039650565.1	WP_144320071.1	WP_005314561.1	WP_030571015.1	WP_030383727.1	WP_014155378.1	WP_008741411.1
GCF_008931305.1	Streptomyces coelicolor A3(2)	S. coelicolor/lividans (C9)	WP_003975270.1	WP_101275980.1	WP_065757140.1	WP_054231330.1	WP_004928699.1	WP_032767067.1	WP_053560517.1	WP_030189360.1	WP_003979933.1	WP_079258396.1	WP_015034632.1	WP_219611249.1	WP_013001937.1	WP_102931238.1	WP_037766349.1	WP_037658379.1	WP_076685248.1	WP_033268039.1	WP_119990308.1	WP_020941255.1	WP_215120035.1	WP_019324884.1	WP_014673952.1	WP_015609578.1	WP_040250455.1	WP_031133929.1	WP_109890814.1	WP_039634957.1	WP_125936125.1	WP_128802474.1	WP_067436979.1	WP_010032112.1	WP_107904738.1	WP_120051505.1	WP_078634251.1	WP_029383719.1	WP_127178836.1	WP_053134402.1	WP_059250242.1	WP_043442318.1	WP_039650566.1	WP_150512200.1	WP_053557088.1	WP_030571017.1	WP_030383728.1	WP_014155377.1	WP_008741412.1
GCF_008931305.1	Streptomyces coelicolor A3(2)	S. coelicolor/lividans (C9)	WP_003975269.1	WP_101275978.1	WP_003960973.1	WP_060897053.1	WP_004928700.1	WP_225683307.1	WP_019763869.1	WP_030116039.1	WP_003979934.1	WP_069872692.1	WP_015034633.1	WP_097962231.1	WP_013001938.1	WP_102931237.1	WP_031043794.1	WP_037658377.1	WP_198503231.1	WP_077192845.1	WP_119990306.1	WP_020941254.1	WP_215120036.1	WP_019324883.1	WP_014673951.1	WP_015609579.1	WP_040250457.1	WP_031133931.1	WP_093648156.1	WP_039634955.1	WP_125936124.1	WP_108010691.1	WP_067436977.1	WP_010032114.1	WP_030956412.1	WP_062025929.1	WP_030781898.1	WP_029383720.1	WP_127178837.1	WP_053134400.1	WP_059250241.1	WP_043442315.1	WP_039650568.1	WP_150512199.1	WP_053557089.1	WP_030571019.1	WP_079405644.1	WP_014155376.1	WP_008741413.1
GCF_008931305.1	Streptomyces coelicolor A3(2)	S. coelicolor/lividans (C9)	WP_003975268.1	WP_030696099.1	WP_003955082.1	WP_054231328.1	WP_040906604.1	WP_030578774.1	WP_018489591.1	WP_030116038.1	WP_003979936.1	WP_069872690.1	WP_015034634.1	WP_219611248.1	WP_005483619.1	WP_102931236.1	WP_166624527.1	WP_093679426.1	WP_062774562.1	WP_077192846.1	WP_119990303.1	WP_020941253.1	WP_215120037.1	WP_019324882.1	WP_058081273.1	WP_015609580.1	WP_040250462.1	WP_085921550.1	WP_018092396.1	WP_039634952.1	WP_047017022.1	WP_108010689.1	WP_067436974.1	WP_102514832.1	WP_107904739.1	WP_030319822.1	WP_030781894.1	WP_029383721.1	WP_127178838.1	WP_053134399.1	WP_059250240.1	WP_043442313.1	WP_043434261.1	WP_150512198.1	WP_005314563.1	WP_030571022.1	WP_030383730.1	WP_014155375.1	WP_008741414.1
GCF_008931305.1	Streptomyces coelicolor A3(2)	S. coelicolor/lividans (C9)	WP_003975141.1	WP_101275824.1	WP_003955384.1	WP_054234176.1	WP_004928937.1	WP_093808931.1	WP_053560401.1	WP_030189194.1	WP_003980377.1	WP_069860326.1	WP_015034770.1	WP_219611160.1	WP_013002175.1	WP_102930338.1	WP_031036337.1	WP_037650211.1	WP_076685284.1	WP_033267954.1	WP_078642497.1	WP_020941180.1	WP_215120225.1	WP_136235845.1	WP_058081202.1	WP_015609741.1	WP_040251010.1	WP_031128384.1	WP_018092738.1	WP_039634869.1	WP_125935971.1	WP_108010570.1	WP_067436344.1	WP_010032485.1	WP_107904903.1	WP_062025792.1	WP_030781595.1	WP_029383376.1	WP_127178924.1	WP_053134168.1	WP_059250113.1	WP_043442178.1	WP_039653582.1	WP_150512122.1	WP_005314712.1	WP_202591251.1	WP_053167338.1	WP_015577862.1	WP_008740069.1
GCF_008931305.1	Streptomyces coelicolor A3(2)	S. coelicolor/lividans (C9)	WP_003975140.1	WP_101275815.1	WP_003955381.1	WP_143608740.1	WP_142169532.1	WP_032764748.1	WP_053562891.1	WP_030115924.1	WP_003980376.1	WP_069861342.1	WP_015034771.1	WP_097962597.1	WP_013002176.1	WP_102930337.1	WP_070388592.1	WP_037650213.1	WP_076685286.1	WP_077192895.1	WP_078642495.1	WP_020941179.1	WP_215124339.1	WP_046249810.1	WP_079088034.1	WP_032756191.1	WP_040251007.1	WP_031131754.1	WP_018092737.1	WP_039634868.1	WP_125935969.1	WP_108010568.1	WP_067436341.1	WP_010032487.1	WP_107904904.1	WP_120051609.1	WP_030781593.1	WP_029383375.1	WP_171480859.1	WP_053134165.1	WP_079080999.1	WP_052454160.1	WP_043434450.1	WP_150512121.1	WP_005314713.1	WP_202591253.1	WP_030383814.1	WP_030123030.1	WP_008740066.1
GCF_008931305.1	Streptomyces coelicolor A3(2)	S. coelicolor/lividans (C9)	WP_011029242.1	WP_117349655.1	WP_003955378.1	WP_054234183.1	WP_176117743.1	WP_225679111.1	WP_053560398.1	WP_030189177.1	WP_003980362.1	WP_100806737.1	WP_015034782.1	WP_007447875.1	WP_013002180.1	WP_102930333.1	WP_031036351.1	WP_037650224.1	WP_076685288.1	WP_077192899.1	WP_078642490.1	WP_020941173.1	WP_215120232.1	WP_029393089.1	WP_014673845.1	WP_015609751.1	WP_040250984.1	WP_031131762.1	WP_026170193.1	WP_039634857.1	WP_125935965.1	WP_128802427.1	WP_067436322.1	WP_010032501.1	WP_107904911.1	WP_120051612.1	WP_078634188.1	WP_029381531.1	WP_127178929.1	WP_053134151.1	WP_059250101.1	WP_043442171.1	WP_039653738.1	WP_150512118.1	WP_005314726.1	WP_030563203.1	WP_079405588.1	WP_014155289.1	WP_008740055.1
GCF_008931305.1	Streptomyces coelicolor A3(2)	S. coelicolor/lividans (C9)	WP_161270517.1	WP_101275794.1	WP_003955372.1	WP_143608735.1	WP_004928966.1	WP_093444194.1	WP_053560390.1	WP_030189167.1	WP_003980344.1	WP_069861326.1	WP_015034787.1	WP_050358321.1	WP_037726289.1	WP_165286570.1	WP_031036370.1	WP_037650243.1	WP_198503212.1	WP_033267945.1	WP_078642487.1	WP_020941166.1	WP_215120238.1	WP_019324778.1	WP_058081195.1	WP_015609758.1	WP_040251043.1	WP_031131770.1	WP_093640999.1	WP_039634855.1	WP_047016853.1	WP_128802424.1	WP_067445619.1	WP_010032512.1	WP_176576236.1	WP_120051614.1	WP_030781559.1	WP_162183959.1	WP_127178934.1	WP_053134133.1	WP_059250095.1	WP_043442155.1	WP_039653595.1	WP_150512113.1	WP_005314735.1	WP_030563182.1	WP_030383836.1	WP_014155284.1	WP_008740035.1
GCF_008931305.1	Streptomyces coelicolor A3(2)	S. coelicolor/lividans (C9)	WP_003975113.1	WP_003949315.1	WP_230864232.1	WP_054234194.1	WP_228313139.1	WP_032764536.1	WP_053560381.1	WP_030115895.1	WP_226048826.1	WP_069861313.1	WP_223831264.1	WP_228183750.1	WP_037726102.1	WP_061443558.1	WP_031036398.1	WP_037650252.1	WP_076685296.1	WP_199838884.1	WP_078642481.1	WP_020941161.1	WP_215120242.1	WP_030973930.1	WP_014673833.1	WP_032755902.1	WP_040251056.1	WP_031133901.1	WP_237538553.1	WP_174717883.1	WP_125935959.1	WP_108010533.1	WP_067436286.1	WP_231911244.1	WP_030961390.1	WP_020134267.1	WP_030781549.1	WP_029384367.1	WP_127178941.1	WP_053134118.1	WP_086696998.1	WP_043442143.1	WP_039653601.1	WP_030686323.1	WP_037774167.1	WP_030563161.1	WP_030014634.1	WP_030123037.1	WP_008740015.1
GCF_008931305.1	Streptomyces coelicolor A3(2)	S. coelicolor/lividans (C9)	WP_011029257.1	WP_101275774.1	WP_003957494.1	WP_143602322.1	WP_176117736.1	WP_093444206.1	WP_053560375.1	WP_030115889.1	WP_003985298.1	WP_100806743.1	WP_015034806.1	WP_032790267.1	WP_013002200.1	WP_165288674.1	WP_166624478.1	WP_037650271.1	WP_198503206.1	WP_077192913.1	WP_119990106.1	WP_020941153.1	WP_215120253.1	WP_109204634.1	WP_058081188.1	WP_015609776.1	WP_040251070.1	WP_031131840.1	WP_093640969.1	WP_039634826.1	WP_125935954.1	WP_108010519.1	WP_067436259.1	WP_010032534.1	WP_107904927.1	WP_062025747.1	WP_078634175.1	WP_029384157.1	WP_127178948.1	WP_053134087.1	WP_094373571.1	WP_043442127.1	WP_039653610.1	WP_150512099.1	WP_037774169.1	WP_030563149.1	WP_053167653.1	WP_014155269.1	WP_037792234.1
GCF_008931305.1	Streptomyces coelicolor A3(2)	S. coelicolor/lividans (C9)	WP_011029260.1	WP_117349328.1	WP_003957490.1	WP_143608731.1	WP_176117734.1	WP_225679086.1	WP_053560374.1	WP_030189133.1	WP_003985302.1	WP_100806745.1	WP_015034810.1	WP_219611136.1	WP_041669454.1	WP_165288675.1	WP_031036435.1	WP_037650282.1	WP_198503204.1	WP_077192915.1	WP_119990102.1	WP_020941149.1	WP_215120256.1	WP_109204632.1	WP_058081186.1	WP_015609779.1	WP_040251077.1	WP_031131847.1	WP_093640962.1	WP_039634818.1	WP_125935951.1	WP_128802417.1	WP_067436249.1	WP_010032543.1	WP_125528672.1	WP_120051625.1	WP_078634173.1	WP_029384153.1	WP_127178951.1	WP_053134074.1	WP_086697005.1	WP_043442116.1	WP_039653616.1	WP_150512096.1	WP_005314802.1	WP_030563145.1	WP_030383856.1	WP_015577882.1	WP_037797894.1
GCF_008931305.1	Streptomyces coelicolor A3(2)	S. coelicolor/lividans (C9)	WP_003975095.1	WP_003949330.1	WP_003957479.1	WP_054237233.1	WP_004929045.1	WP_093444215.1	WP_018489798.1	WP_030115877.1	WP_003985313.1	WP_069861279.1	WP_015034820.1	WP_032790275.1	WP_013002209.1	WP_031043538.1	WP_031036443.1	WP_037650299.1	WP_076685313.1	WP_033271896.1	WP_119990086.1	WP_020941143.1	WP_215124342.1	WP_046250873.1	WP_014673811.1	WP_015609789.1	WP_040251093.1	WP_031131863.1	WP_161206325.1	WP_073446637.1	WP_047016830.1	WP_108010501.1	WP_067436233.1	WP_010032550.1	WP_107904937.1	WP_020134247.1	WP_030781497.1	WP_029386328.1	WP_127182696.1	WP_053134062.1	WP_059250072.1	WP_043442108.1	WP_039653629.1	WP_150512088.1	WP_005314831.1	WP_030563131.1	WP_030383866.1	WP_014155257.1	WP_008739982.1
GCF_008931305.1	Streptomyces coelicolor A3(2)	S. coelicolor/lividans (C9)	WP_003975090.1	WP_023418347.1	WP_003957465.1	WP_054236405.1	WP_004929105.1	WP_093809001.1	WP_019762355.1	WP_030115872.1	WP_003978839.1	WP_069861269.1	WP_015034829.1	WP_050359810.1	WP_013002216.1	WP_102930155.1	WP_031036453.1	WP_037650310.1	WP_062774409.1	WP_033266972.1	WP_078642457.1	WP_020941139.1	WP_215120271.1	WP_019324750.1	WP_014673804.1	WP_015609796.1	WP_040251112.1	WP_031134842.1	WP_018092067.1	WP_039634786.1	WP_047016826.1	WP_016437088.1	WP_067436218.1	WP_010032584.1	WP_107904943.1	WP_030319619.1	WP_030781427.1	WP_029383041.1	WP_127178965.1	WP_053134047.1	WP_059250068.1	WP_043442095.1	WP_043434420.1	WP_150512085.1	WP_005314841.1	WP_003967913.1	WP_030013067.1	WP_014155249.1	WP_008739964.1
GCF_008931305.1	Streptomyces coelicolor A3(2)	S. coelicolor/lividans (C9)	WP_011029266.1	WP_101277867.1	WP_003957464.1	WP_054236581.1	WP_040906695.1	WP_093444220.1	WP_053560362.1	WP_030189113.1	WP_030178705.1	WP_099017010.1	WP_041662637.1	WP_219614194.1	WP_013002217.1	WP_102930170.1	WP_037764086.1	WP_172624428.1	WP_232626764.1	WP_033266973.1	WP_078647532.1	WP_193384545.1	WP_215124345.1	WP_030973969.1	WP_203348971.1	WP_043972591.1	WP_040257343.1	WP_031134844.1	WP_018092068.1	WP_039634784.1	WP_240662716.1	WP_108011086.1	WP_067445612.1	WP_040902362.1	WP_176579262.1	WP_062026074.1	WP_245177744.1	WP_029383040.1	WP_240678140.1	WP_053142594.1	WP_189397425.1	WP_174498729.1	WP_174673989.1	WP_184925169.1	WP_005314844.1	WP_202591267.1	WP_030383872.1	WP_030123056.1	WP_234008833.1
GCF_008931305.1	Streptomyces coelicolor A3(2)	S. coelicolor/lividans (C9)	WP_011029269.1	WP_117349668.1	WP_003957461.1	WP_054236408.1	WP_121546716.1	WP_093444223.1	WP_053560359.1	WP_030189111.1	WP_003978843.1	WP_093700571.1	WP_015034833.1	WP_219611123.1	WP_013002223.1	WP_212730656.1	WP_031036462.1	WP_037650320.1	WP_062774401.1	WP_033266976.1	WP_119990077.1	WP_020941135.1	WP_215120274.1	WP_046249209.1	WP_058081176.1	WP_015609800.1	WP_040251120.1	WP_031134849.1	WP_093640914.1	WP_039634777.1	WP_125935940.1	WP_128802411.1	WP_067436208.1	WP_010032588.1	WP_176576251.1	WP_120051632.1	WP_078634151.1	WP_029383037.1	WP_127178968.1	WP_053134040.1	WP_221334553.1	WP_043442089.1	WP_039653648.1	WP_150512081.1	WP_005314862.1	WP_030563110.1	WP_079405559.1	WP_014155245.1	WP_008739960.1
GCF_008931305.1	Streptomyces coelicolor A3(2)	S. coelicolor/lividans (C9)	WP_003975085.1	WP_101277863.1	WP_003957460.1	WP_054236409.1	WP_004929125.1	WP_032776516.1	WP_019762354.1	WP_030115866.1	WP_003978844.1	WP_069861261.1	WP_015034834.1	WP_219611122.1	WP_041669458.1	WP_102930159.1	WP_166624471.1	WP_037650324.1	WP_232626763.1	WP_033266977.1	WP_119990075.1	WP_020941134.1	WP_215120278.1	WP_019324745.1	WP_058081175.1	WP_015609801.1	WP_040257345.1	WP_031134670.1	WP_018092072.1	WP_239010372.1	WP_125935934.1	WP_181362422.1	WP_182449191.1	WP_010032589.1	WP_176576252.1	WP_120051633.1	WP_078634150.1	WP_029383036.1	WP_127178969.1	WP_053134037.1	WP_086697374.1	WP_227745636.1	WP_039653649.1	WP_150512080.1	WP_005314865.1	WP_030563108.1	WP_079405558.1	WP_014155244.1	WP_008739958.1
GCF_008931305.1	Streptomyces coelicolor A3(2)	S. coelicolor/lividans (C9)	WP_011029271.1	WP_117349669.1	WP_003961131.1	WP_054236411.1	WP_004929132.1	WP_006125962.1	WP_053560357.1	WP_030115864.1	WP_003978846.1	WP_079258293.1	WP_015034836.1	WP_219611120.1	WP_013002226.1	WP_212730654.1	WP_031036472.1	WP_037650328.1	WP_076685320.1	WP_033266979.1	WP_078642451.1	WP_020941132.1	WP_215120280.1	WP_019324743.1	WP_014673797.1	WP_015609803.1	WP_040257349.1	WP_031134673.1	WP_093640903.1	WP_039634771.1	WP_125935936.1	WP_108010481.1	WP_067436202.1	WP_010032593.1	WP_107904949.1	WP_020134176.1	WP_078634149.1	WP_029383034.1	WP_127178971.1	WP_053134030.1	WP_221334554.1	WP_043442085.1	WP_039653653.1	WP_150512078.1	WP_005314868.1	WP_018513899.1	WP_079405557.1	WP_014155242.1	WP_037797889.1
GCF_008931305.1	Streptomyces coelicolor A3(2)	S. coelicolor/lividans (C9)	WP_003975080.1	WP_003949347.1	WP_003961128.1	WP_054236413.1	WP_176117720.1	WP_003967902.1	WP_018489814.1	WP_003967902.1	WP_003978850.1	WP_069861250.1	WP_015034841.1	WP_003967902.1	WP_013002230.1	WP_102930164.1	WP_031036484.1	WP_037650339.1	WP_062774390.1	WP_033266983.1	WP_030827826.1	WP_020941128.1	WP_215120283.1	WP_019324740.1	WP_014673794.1	WP_015609807.1	WP_040251128.1	WP_023587669.1	WP_093640897.1	WP_039634763.1	WP_047016818.1	WP_108010473.1	WP_067436193.1	WP_010032600.1	WP_030945488.1	WP_007383302.1	WP_030665812.1	WP_029383031.1	WP_127178975.1	WP_053134024.1	WP_059250060.1	WP_043442077.1	WP_039653658.1	WP_138960810.1	WP_005314883.1	WP_018513895.1	WP_030383881.1	WP_014155239.1	WP_037797883.1
GCF_008931305.1	Streptomyces coelicolor A3(2)	S. coelicolor/lividans (C9)	WP_003975078.1	WP_101277859.1	WP_009996872.1	WP_054236415.1	WP_121546713.1	WP_032764571.1	WP_053560354.1	WP_030189102.1	WP_003978852.1	WP_069861444.1	WP_015034843.1	WP_050359820.1	WP_013002232.1	WP_125630023.1	WP_037763750.1	WP_037650345.1	WP_198503197.1	WP_077192928.1	WP_078647530.1	WP_020941126.1	WP_215120285.1	WP_136235833.1	WP_058081173.1	WP_031122520.1	WP_040251133.1	WP_031134681.1	WP_018092080.1	WP_039634759.1	WP_047016820.1	WP_128802406.1	WP_067436190.1	WP_010032607.1	WP_107904953.1	WP_062025700.1	WP_030781392.1	WP_029383029.1	WP_127178977.1	WP_053134017.1	WP_059250058.1	WP_043442073.1	WP_039653662.1	WP_150512073.1	WP_053557105.1	WP_030563097.1	WP_234431600.1	WP_014155237.1	WP_235441266.1
GCF_008931305.1	Streptomyces coelicolor A3(2)	S. coelicolor/lividans (C9)	WP_011029285.1	WP_189341034.1	WP_009996841.1	WP_179858223.1	WP_176117713.1	WP_225683416.1	WP_029395233.1	WP_229320481.1	WP_231512709.1	WP_231981785.1	WP_015034851.1	WP_257895500.1	WP_013002240.1	WP_212730649.1	WP_194963129.1	WP_205060166.1	WP_232627156.1	WP_228332651.1	WP_237299931.1	WP_234967637.1	WP_215120299.1	WP_175438033.1	WP_237281141.1	WP_233277206.1	WP_237283074.1	WP_078915795.1	WP_202466271.1	WP_203232710.1	WP_240662715.1	WP_108010447.1	WP_182449192.1	WP_231911245.1	WP_229915007.1	WP_174857062.1	WP_107419296.1	WP_176572958.1	WP_171481002.1	WP_174532228.1	WP_221334557.1	WP_227745635.1	WP_234367609.1	WP_212669232.1	WP_234020527.1	WP_237667320.1	WP_030383918.1	WP_167337633.1	WP_190030897.1
GCF_008931305.1	Streptomyces coelicolor A3(2)	S. coelicolor/lividans (C9)	WP_003975054.1	WP_117349676.1	WP_003958719.1	WP_060896769.1	WP_121546705.1	WP_032764581.1	WP_015609839.1	WP_030115122.1	WP_003978862.1	WP_100806757.1	WP_015034855.1	WP_015609839.1	WP_013002244.1	WP_030403061.1	WP_031036538.1	WP_037650381.1	WP_062771445.1	WP_033266997.1	WP_119990061.1	WP_020941107.1	WP_215120303.1	WP_030971386.1	WP_014673775.1	WP_015609839.1	WP_040251221.1	WP_031128055.1	WP_018092092.1	WP_039634734.1	WP_047020125.1	WP_108010439.1	WP_067436160.1	WP_010032702.1	WP_030967521.1	WP_030319564.1	WP_030795063.1	WP_029383015.1	WP_093831526.1	WP_053133967.1	WP_059250041.1	WP_043442035.1	WP_039655567.1	WP_030676844.1	WP_005314958.1	WP_015609839.1	WP_030008411.1	WP_014155224.1	WP_008743888.1
GCF_008931305.1	Streptomyces coelicolor A3(2)	S. coelicolor/lividans (C9)	WP_011029298.1	WP_117349681.1	WP_003956516.1	WP_097285434.1	WP_176117709.1	WP_109179298.1	WP_053560338.1	WP_030189067.1	WP_030178675.1	WP_100806761.1	WP_015034871.1	WP_219611102.1	WP_013002258.1	WP_212730645.1	WP_166624462.1	WP_037650419.1	WP_198503184.1	WP_234386092.1	WP_119990046.1	WP_020941091.1	WP_215120317.1	WP_136235824.1	WP_058081155.1	WP_015609854.1	WP_040251276.1	WP_031128040.1	WP_109891046.1	WP_039634702.1	WP_125939093.1	WP_128802394.1	WP_067436113.1	WP_010032736.1	WP_176576273.1	WP_120051651.1	WP_078634130.1	WP_029383841.1	WP_127179011.1	WP_053133916.1	WP_221334558.1	WP_043442001.1	WP_039655592.1	WP_150512031.1	WP_005315000.1	WP_202591274.1	WP_184791582.1	WP_014155208.1	WP_078489131.1
GCF_008931305.1	Streptomyces coelicolor A3(2)	S. coelicolor/lividans (C9)	WP_003975035.1	WP_117349682.1	WP_003956517.1	WP_054236443.1	WP_004929231.1	WP_088575815.1	WP_053560337.1	WP_030189066.1	WP_003978881.1	WP_100806762.1	WP_181399505.1	WP_097966201.1	WP_013002259.1	WP_212730644.1	WP_037763721.1	WP_037650422.1	WP_198503183.1	WP_033267013.1	WP_119990044.1	WP_043475987.1	WP_215120318.1	WP_046251749.1	WP_058081154.1	WP_015609855.1	WP_040251278.1	WP_031128039.1	WP_018092110.1	WP_039634700.1	WP_125935918.1	WP_108010407.1	WP_067436111.1	WP_173937269.1	WP_176576274.1	WP_120051652.1	WP_078634129.1	WP_029383842.1	WP_127179012.1	WP_053133913.1	WP_059250025.1	WP_174498644.1	WP_039655593.1	WP_150512030.1	WP_005315002.1	WP_202591275.1	WP_079405536.1	WP_037829808.1	WP_008741662.1
GCF_008931305.1	Streptomyces coelicolor A3(2)	S. coelicolor/lividans (C9)	WP_003975031.1	WP_030307500.1	WP_003956521.1	WP_054236447.1	WP_004929239.1	WP_225679044.1	WP_019767186.1	WP_030189063.1	WP_003978885.1	WP_093701339.1	WP_015034876.1	WP_219611100.1	WP_013002262.1	WP_019324689.1	WP_031036599.1	WP_037650428.1	WP_076685346.1	WP_077192943.1	WP_078642423.1	WP_020941087.1	WP_215120321.1	WP_019324689.1	WP_014673756.1	WP_015609858.1	WP_040251287.1	WP_031128036.1	WP_018092114.1	WP_039634694.1	WP_047016789.1	WP_108010398.1	WP_067436102.1	WP_010032746.1	WP_107904984.1	WP_120051654.1	WP_078634127.1	WP_029383845.1	WP_127179016.1	WP_053133901.1	WP_059250022.1	WP_043441993.1	WP_039655599.1	WP_150512026.1	WP_005315009.1	WP_018513862.1	WP_030383938.1	WP_014155204.1	WP_008741665.1
GCF_008931305.1	Streptomyces coelicolor A3(2)	S. coelicolor/lividans (C9)	WP_011029301.1	WP_162911716.1	WP_078564457.1	WP_143608679.1	WP_176117707.1	WP_225679041.1	WP_053560334.1	WP_167345070.1	WP_003978887.1	WP_069861436.1	WP_041662654.1	WP_219611098.1	WP_013002264.1	WP_212730640.1	WP_031036605.1	WP_172636906.1	WP_198503179.1	WP_077192944.1	WP_078642421.1	WP_193384474.1	WP_215124349.1	WP_125770660.1	WP_175252204.1	WP_099128488.1	WP_078845007.1	WP_037936201.1	WP_109891048.1	WP_039634689.1	WP_125935916.1	WP_108010394.1	WP_067436097.1	WP_029180682.1	WP_176576279.1	WP_246091126.1	WP_037876506.1	WP_029381810.1	WP_171480856.1	WP_053133894.1	WP_221334560.1	WP_150478241.1	WP_174673882.1	WP_245004356.1	WP_005315013.1	WP_202591276.1	WP_079405533.1	WP_041667827.1	WP_086025405.1
GCF_008931305.1	Streptomyces coelicolor A3(2)	S. coelicolor/lividans (C9)	WP_003975028.1	WP_117349687.1	WP_003956526.1	WP_054236450.1	WP_004929246.1	WP_003967862.1	WP_018489852.1	WP_030115100.1	WP_003978888.1	WP_069861195.1	WP_015034879.1	WP_003967862.1	WP_013002265.1	WP_061443657.1	WP_031036607.1	WP_037650433.1	WP_062771400.1	WP_033267018.1	WP_119990035.1	WP_020941084.1	WP_215120322.1	WP_019324686.1	WP_058081152.1	WP_015609861.1	WP_040251294.1	WP_031128033.1	WP_018092117.1	WP_039634688.1	WP_047016786.1	WP_108010392.1	WP_067436095.1	WP_010032753.1	WP_107904986.1	WP_020134136.1	WP_030794995.1	WP_029381811.1	WP_127179021.1	WP_053133891.1	WP_059250019.1	WP_043441990.1	WP_039655601.1	WP_150512024.1	WP_005315015.1	WP_030563041.1	WP_030383941.1	WP_014155201.1	WP_008741669.1
GCF_008931305.1	Streptomyces coelicolor A3(2)	S. coelicolor/lividans (C9)	WP_011029302.1	WP_003949398.1	WP_003956528.1	WP_060901662.1	WP_004929248.1	WP_006126009.1	WP_019767189.1	WP_030115099.1	WP_003978889.1	WP_069861193.1	WP_015034880.1	WP_097955441.1	WP_013002266.1	WP_212730639.1	WP_031036611.1	WP_037650435.1	WP_062771398.1	WP_033267019.1	WP_014061952.1	WP_020941083.1	WP_215120323.1	WP_019324685.1	WP_058081151.1	WP_015609862.1	WP_040251298.1	WP_031128032.1	WP_109891050.1	WP_039634685.1	WP_125935915.1	WP_108010390.1	WP_067436092.1	WP_010032754.1	WP_176576280.1	WP_062025645.1	WP_030794992.1	WP_029381812.1	WP_127179022.1	WP_053133888.1	WP_059250018.1	WP_043441987.1	WP_039655602.1	WP_030676906.1	WP_005315017.1	WP_018513857.1	WP_030383942.1	WP_014155200.1	WP_008741671.1
GCF_008931305.1	Streptomyces coelicolor A3(2)	S. coelicolor/lividans (C9)	WP_003975026.1	WP_117349688.1	WP_003956530.1	WP_054236452.1	WP_004929250.1	WP_006126010.1	WP_019767190.1	WP_030115098.1	WP_003978890.1	WP_079258271.1	WP_015034881.1	WP_007453799.1	WP_013002267.1	WP_212730638.1	WP_037763713.1	WP_037650437.1	WP_076685349.1	WP_033267020.1	WP_078642418.1	WP_020941082.1	WP_215120324.1	WP_019324684.1	WP_014673751.1	WP_015609863.1	WP_040251301.1	WP_031128031.1	WP_093640830.1	WP_039634683.1	WP_125935914.1	WP_108010388.1	WP_067436089.1	WP_010032756.1	WP_107904987.1	WP_030319514.1	WP_030794989.1	WP_029381813.1	WP_127179023.1	WP_053133885.1	WP_059250017.1	WP_043441984.1	WP_039655604.1	WP_150512023.1	WP_005315019.1	WP_030563039.1	WP_030008388.1	WP_014155199.1	WP_008741672.1
GCF_008931305.1	Streptomyces coelicolor A3(2)	S. coelicolor/lividans (C9)	WP_003975025.1	WP_003949400.1	WP_003956532.1	WP_004950685.1	WP_004929252.1	WP_006126011.1	WP_006126011.1	WP_030115097.1	WP_003978891.1	WP_020869989.1	WP_015034882.1	WP_018957345.1	WP_005482942.1	WP_019324683.1	WP_019324683.1	WP_037650441.1	WP_016644628.1	WP_006604399.1	WP_014061950.1	WP_004950685.1	WP_030847098.1	WP_019324683.1	WP_014673750.1	WP_015609864.1	WP_040251303.1	WP_004950685.1	WP_006604399.1	WP_018542659.1	WP_018838796.1	WP_006604399.1	WP_005482942.1	WP_003991486.1	WP_010353482.1	WP_020134133.1	WP_007383258.1	WP_014673750.1	WP_093825641.1	WP_003975025.1	WP_014673750.1	WP_003975025.1	WP_004985983.1	WP_006604399.1	WP_004950685.1	WP_015609864.1	WP_004950685.1	WP_006604399.1	WP_004950685.1
GCF_008931305.1	Streptomyces coelicolor A3(2)	S. coelicolor/lividans (C9)	WP_003949403.1	WP_003949403.1	WP_003956534.1	WP_003949403.1	WP_003949403.1	WP_003967857.1	WP_003967857.1	WP_003967857.1	WP_003978893.1	WP_003978893.1	WP_005315025.1	WP_003967857.1	WP_003949403.1	WP_003949403.1	WP_003949403.1	WP_003949403.1	WP_003949403.1	WP_003978893.1	WP_003978893.1	WP_003949403.1	WP_003949403.1	WP_003949403.1	WP_003949403.1	WP_003967857.1	WP_003949403.1	WP_005315025.1	WP_003978893.1	WP_003978893.1	WP_018838794.1	WP_003949403.1	WP_003949403.1	WP_003949403.1	WP_003949403.1	WP_003949403.1	WP_020130672.1	WP_003949403.1	WP_003949403.1	WP_003949403.1	WP_003949403.1	WP_003949403.1	WP_003949403.1	WP_003949403.1	WP_005315025.1	WP_003967857.1	WP_005315025.1	WP_003967857.1	WP_005315025.1
GCF_008931305.1	Streptomyces coelicolor A3(2)	S. coelicolor/lividans (C9)	WP_003975023.1	WP_101277832.1	WP_003956535.1	WP_054236454.1	WP_121546687.1	WP_032764603.1	WP_019767192.1	WP_030115095.1	WP_003978894.1	WP_069861187.1	WP_015034884.1	WP_003967856.1	WP_005482940.1	WP_102932588.1	WP_031036618.1	WP_037650447.1	WP_062771390.1	WP_033267022.1	WP_014061948.1	WP_020941080.1	WP_215120326.1	WP_003975023.1	WP_030640106.1	WP_015609866.1	WP_040251309.1	WP_031128029.1	WP_018092121.1	WP_039634674.1	WP_027741613.1	WP_108010384.1	WP_067436077.1	WP_010032778.1	WP_030953359.1	WP_020134131.1	WP_030794981.1	WP_029381815.1	WP_127179025.1	WP_053133879.1	WP_059250016.1	WP_043441978.1	WP_039655611.1	WP_150512021.1	WP_005315027.1	WP_018513854.1	WP_030008386.1	WP_014155197.1	WP_008741674.1
GCF_008931305.1	Streptomyces coelicolor A3(2)	S. coelicolor/lividans (C9)	WP_003975014.1	WP_101277820.1	WP_003956546.1	WP_054236463.1	WP_004929274.1	WP_093441300.1	WP_053560325.1	WP_050494455.1	WP_003978920.1	WP_069861434.1	WP_015034896.1	WP_056702163.1	WP_013002277.1	WP_125630093.1	WP_031036651.1	WP_037650478.1	WP_076685359.1	WP_033267038.1	WP_119994528.1	WP_020941069.1	WP_215120336.1	WP_019324673.1	WP_041665361.1	WP_015609877.1	WP_040251352.1	WP_031128022.1	WP_018092145.1	WP_039634641.1	WP_047016761.1	WP_108010370.1	WP_067436041.1	WP_010032803.1	WP_030967399.1	WP_062025619.1	WP_030794944.1	WP_029382046.1	WP_127179036.1	WP_053133854.1	WP_059250007.1	WP_043441964.1	WP_043432928.1	WP_150512007.1	WP_005315068.1	WP_030563015.1	WP_053167476.1	WP_014155189.1	WP_008741683.1
GCF_008931305.1	Streptomyces coelicolor A3(2)	S. coelicolor/lividans (C9)	WP_011029310.1	WP_003949433.1	WP_003956552.1	WP_054236468.1	WP_176117699.1	WP_006126030.1	WP_015609880.1	WP_030115082.1	WP_003978925.1	WP_069861154.1	WP_015034901.1	WP_015609880.1	WP_013002282.1	WP_003975009.1	WP_037763671.1	WP_037650489.1	WP_062771364.1	WP_033267043.1	WP_078642398.1	WP_020941064.1	WP_184593813.1	WP_019324668.1	WP_058081142.1	WP_015609880.1	WP_040251363.1	WP_031128018.1	WP_018092150.1	WP_039634631.1	WP_101423481.1	WP_108010360.1	WP_067436029.1	WP_010032823.1	WP_107905001.1	WP_120051667.1	WP_078634114.1	WP_029382041.1	WP_127182702.1	WP_053133839.1	WP_059250002.1	WP_043441952.1	WP_043432934.1	WP_150512002.1	WP_005315079.1	WP_030563007.1	WP_030383957.1	WP_015577932.1	WP_008741687.1
GCF_008931305.1	Streptomyces coelicolor A3(2)	S. coelicolor/lividans (C9)	WP_011029315.1	WP_117349696.1	WP_003956556.1	WP_060901675.1	WP_254895805.1	WP_225683414.1	WP_053560322.1	WP_030189035.1	WP_003978930.1	WP_100806772.1	WP_015034906.1	WP_097962718.1	WP_013002286.1	WP_165286783.1	WP_031036677.1	WP_172637096.1	WP_232626761.1	WP_033267047.1	WP_119990012.1	WP_193384543.1	WP_251057858.1	WP_136235818.1	WP_014673727.1	WP_015609885.1	WP_040251372.1	WP_031128013.1	WP_018092155.1	WP_039634623.1	WP_125935886.1	WP_108010354.1	WP_067436015.1	WP_010032836.1	WP_255345768.1	WP_120051669.1	WP_078634111.1	WP_029382036.1	WP_127179043.1	WP_053133829.1	WP_208639776.1	WP_043441941.1	WP_043432938.1	WP_150511999.1	WP_005315088.1	WP_202591282.1	WP_030383962.1	WP_015577936.1	WP_008741692.1
GCF_008931305.1	Streptomyces coelicolor A3(2)	S. coelicolor/lividans (C9)	WP_011029330.1	WP_203214945.1	WP_009996793.1	WP_054236913.1	WP_142169661.1	WP_225683410.1	WP_019767214.1	WP_030115073.1	WP_003978936.1	WP_069861139.1	WP_015034910.1	WP_007453846.1	WP_013002291.1	WP_212730627.1	WP_031036696.1	WP_037650505.1	WP_198503172.1	WP_033267051.1	WP_119989987.1	WP_020941054.1	WP_215120354.1	WP_019324659.1	WP_058081135.1	WP_043972618.1	WP_040251406.1	WP_031128009.1	WP_018092161.1	WP_039634616.1	WP_125939086.1	WP_108010346.1	WP_067436004.1	WP_010032845.1	WP_176576291.1	WP_120051671.1	WP_030794904.1	WP_029382032.1	WP_127179048.1	WP_053133813.1	WP_059249992.1	WP_043441930.1	WP_039655709.1	WP_150511996.1	WP_005315098.1	WP_202591284.1	WP_053167484.1	WP_015577940.1	WP_008741698.1
GCF_008931305.1	Streptomyces coelicolor A3(2)	S. coelicolor/lividans (C9)	WP_011029331.1	WP_101277806.1	WP_003956564.1	WP_143602273.1	WP_176117695.1	WP_032764622.1	WP_053560320.1	WP_030115071.1	WP_003978939.1	WP_100806775.1	WP_015034913.1	WP_097930609.1	WP_013002293.1	WP_102932608.1	WP_037763651.1	WP_037650508.1	WP_198503171.1	WP_077192965.1	WP_119989984.1	WP_020941051.1	WP_215120357.1	WP_030971454.1	WP_058081133.1	WP_015609893.1	WP_040251415.1	WP_031128007.1	WP_093647492.1	WP_039634610.1	WP_125939087.1	WP_128802387.1	WP_067435997.1	WP_010032851.1	WP_107905008.1	WP_120051673.1	WP_078634106.1	WP_029382029.1	WP_127179050.1	WP_053133803.1	WP_059249989.1	WP_043441925.1	WP_043432940.1	WP_150511994.1	WP_005315102.1	WP_164236910.1	WP_079405522.1	WP_014155174.1	WP_008741701.1
GCF_008931305.1	Streptomyces coelicolor A3(2)	S. coelicolor/lividans (C9)	WP_003974993.1	WP_208670153.1	WP_029182976.1	WP_179858219.1	WP_004929322.1	WP_093441274.1	WP_053560317.1	WP_030189027.1	WP_003978943.1	WP_100809291.1	WP_015034916.1	WP_257895139.1	WP_013002296.1	WP_180989305.1	WP_078535772.1	WP_037650512.1	WP_232627154.1	WP_077192968.1	WP_240450618.1	WP_106960585.1	WP_215124354.1	WP_029393052.1	WP_058081132.1	WP_031122580.1	WP_040251421.1	WP_031128004.1	WP_109891102.1	WP_039634605.1	WP_125935895.1	WP_181362418.1	WP_067435988.1	WP_010032855.1	WP_176576295.1	WP_174856930.1	WP_179123289.1	WP_078648079.1	WP_171480854.1	WP_053133792.1	WP_189397125.1	WP_043441923.1	WP_174673883.1	WP_150511990.1	WP_037774229.1	WP_030562985.1	WP_079405520.1	WP_014155171.1	WP_008741705.1
GCF_008931305.1	Streptomyces coelicolor A3(2)	S. coelicolor/lividans (C9)	WP_003974987.1	WP_117349704.1	WP_009996785.1	WP_054236935.1	WP_228312993.1	WP_225683648.1	WP_239009170.1	WP_030189015.1	WP_032919965.1	WP_079258249.1	WP_041664045.1	WP_056702185.1	WP_037726022.1	WP_212732456.1	WP_031036732.1	WP_037650521.1	WP_198505065.1	WP_077192977.1	WP_078642377.1	WP_020941043.1	WP_215124355.1	WP_019324647.1	WP_014673710.1	WP_015609902.1	WP_052482391.1	WP_031127999.1	WP_109896302.1	WP_239010106.1	WP_125935905.1	WP_128804470.1	WP_067445596.1	WP_010032859.1	WP_107905017.1	WP_062025576.1	WP_030794872.1	WP_029382022.1	WP_127182707.1	WP_053133781.1	WP_059255039.1	WP_043448807.1	WP_043433015.1	WP_150515617.1	WP_037774231.1	WP_202591290.1	WP_079405513.1	WP_234318855.1	WP_008741715.1
GCF_008931305.1	Streptomyces coelicolor A3(2)	S. coelicolor/lividans (C9)	WP_003974986.1	WP_117349705.1	WP_003958895.1	WP_054236922.1	WP_121546660.1	WP_225683405.1	WP_053560312.1	WP_030189012.1	WP_003978959.1	WP_069861122.1	WP_015034925.1	WP_069752180.1	WP_013002303.1	WP_134653505.1	WP_166624452.1	WP_037650524.1	WP_198503162.1	WP_077192978.1	WP_078642376.1	WP_020941042.1	WP_215120363.1	WP_019324646.1	WP_058081127.1	WP_015609903.1	WP_237282774.1	WP_031127998.1	WP_109891116.1	WP_039634582.1	WP_125935906.1	WP_108010328.1	WP_067435969.1	WP_010032860.1	WP_107905018.1	WP_062243328.1	WP_030794867.1	WP_029382021.1	WP_127179056.1	WP_053133779.1	WP_059249983.1	WP_043441913.1	WP_039654927.1	WP_150511983.1	WP_005315121.1	WP_030562971.1	WP_053167505.1	WP_014155165.1	WP_008741716.1
GCF_008931305.1	Streptomyces coelicolor A3(2)	S. coelicolor/lividans (C9)	WP_003974985.1	WP_101277796.1	WP_003958894.1	WP_054236923.1	WP_004929340.1	WP_010060503.1	WP_053560311.1	WP_030189002.1	WP_003978960.1	WP_069861120.1	WP_015034926.1	WP_050359892.1	WP_005482879.1	WP_061443693.1	WP_031036738.1	WP_037650527.1	WP_062771336.1	WP_033267068.1	WP_059143685.1	WP_020941041.1	WP_184593781.1	WP_030971470.1	WP_058081126.1	WP_015609904.1	WP_040251438.1	WP_031127997.1	WP_093641508.1	WP_039634580.1	WP_125935907.1	WP_108010326.1	WP_067435966.1	WP_010032863.1	WP_107905019.1	WP_120051680.1	WP_030794864.1	WP_029382020.1	WP_127179057.1	WP_053133776.1	WP_059249982.1	WP_043441909.1	WP_039654926.1	WP_150511982.1	WP_005315124.1	WP_030562969.1	WP_030383983.1	WP_014155164.1	WP_008741717.1
GCF_008931305.1	Streptomyces coelicolor A3(2)	S. coelicolor/lividans (C9)	WP_003974984.1	WP_030696641.1	WP_003958893.1	WP_054236936.1	WP_004929343.1	WP_032764638.1	WP_019767227.1	WP_030189000.1	WP_003978961.1	WP_069861118.1	WP_015034927.1	WP_219611075.1	WP_013002304.1	WP_007388893.1	WP_031036743.1	WP_037650529.1	WP_062771335.1	WP_079271439.1	WP_078642375.1	WP_020941040.1	WP_215120364.1	WP_019324644.1	WP_014673707.1	WP_015609905.1	WP_040251440.1	WP_031127996.1	WP_026170072.1	WP_039634578.1	WP_164716202.1	WP_108010324.1	WP_067435963.1	WP_010032865.1	WP_107905020.1	WP_020134090.1	WP_030794861.1	WP_029382019.1	WP_127179058.1	WP_053133773.1	WP_059249981.1	WP_043441905.1	WP_043432949.1	WP_150511981.1	WP_005315126.1	WP_018513726.1	WP_079405512.1	WP_015577949.1	WP_008741718.1
GCF_008931305.1	Streptomyces coelicolor A3(2)	S. coelicolor/lividans (C9)	WP_011029342.1	WP_117349706.1	WP_003958887.1	WP_240363166.1	WP_176117690.1	WP_093441263.1	WP_019767229.1	WP_030120449.1	WP_003978977.1	WP_079152831.1	WP_015034932.1	WP_219611073.1	WP_041670839.1	WP_212730618.1	WP_037763631.1	WP_037650533.1	WP_198503161.1	WP_033267075.1	WP_119989964.1	WP_020941038.1	WP_215120366.1	WP_019324643.1	WP_014673705.1	WP_015609907.1	WP_040251444.1	WP_031127994.1	WP_109891132.1	WP_039641241.1	WP_125935858.1	WP_108010320.1	WP_067435957.1	WP_010032868.1	WP_107905022.1	WP_062025571.1	WP_078634100.1	WP_029382018.1	WP_127179060.1	WP_053133770.1	WP_086697986.1	WP_043441899.1	WP_039654923.1	WP_150511979.1	WP_005315132.1	WP_030562965.1	WP_079405508.1	WP_015577951.1	WP_008741720.1
GCF_008931305.1	Streptomyces coelicolor A3(2)	S. coelicolor/lividans (C9)	WP_003974971.1	WP_117349711.1	WP_029182974.1	WP_054235106.1	WP_004929371.1	WP_098897480.1	WP_053560302.1	WP_030188973.1	WP_003978990.1	WP_069861083.1	WP_015034944.1	WP_097962743.1	WP_013002323.1	WP_102932631.1	WP_166624449.1	WP_037650570.1	WP_076685386.1	WP_077192988.1	WP_078642354.1	WP_020941024.1	WP_215120381.1	WP_125537831.1	WP_014673692.1	WP_043972630.1	WP_040257414.1	WP_031132252.1	WP_018093455.1	WP_039634523.1	WP_125935832.1	WP_108010298.1	WP_067435918.1	WP_010032907.1	WP_107905032.1	WP_062243263.1	WP_078634093.1	WP_029384309.1	WP_127179072.1	WP_053133732.1	WP_094373533.1	WP_150478240.1	WP_039654910.1	WP_229879306.1	WP_005315169.1	WP_164236894.1	WP_053701274.1	WP_014155150.1	WP_234008861.1
GCF_008931305.1	Streptomyces coelicolor A3(2)	S. coelicolor/lividans (C9)	WP_003974969.1	WP_117349712.1	WP_003956241.1	WP_097285394.1	WP_176117683.1	WP_032776601.1	WP_053560300.1	WP_030188971.1	WP_003978992.1	WP_079258235.1	WP_233448068.1	WP_219611065.1	WP_013002325.1	WP_102927910.1	WP_070388546.1	WP_037650573.1	WP_198503151.1	WP_033267090.1	WP_078642353.1	WP_020941022.1	WP_215120383.1	WP_136235810.1	WP_014673690.1	WP_043972634.1	WP_040251498.1	WP_031132251.1	WP_018093457.1	WP_039634519.1	WP_125935831.1	WP_128802373.1	WP_067435914.1	WP_010032913.1	WP_107905033.1	WP_120051695.1	WP_030794819.1	WP_029384311.1	WP_127179074.1	WP_053133728.1	WP_094373532.1	WP_043441867.1	WP_039654909.1	WP_150511962.1	WP_005315174.1	WP_030562942.1	WP_079405499.1	WP_015577962.1	WP_008741027.1
GCF_008931305.1	Streptomyces coelicolor A3(2)	S. coelicolor/lividans (C9)	WP_003974967.1	WP_101277783.1	WP_003956243.1	WP_097285393.1	WP_121546648.1	WP_093441331.1	WP_107086016.1	WP_030188966.1	WP_003978994.1	WP_093705982.1	WP_041662666.1	WP_107406003.1	WP_013002327.1	WP_164419006.1	WP_166624448.1	WP_037650579.1	WP_076685390.1	WP_051732982.1	WP_119989934.1	WP_020941020.1	WP_215120385.1	WP_125773146.1	WP_014673687.1	WP_031122604.1	WP_040251503.1	WP_031132249.1	WP_018093459.1	WP_039634517.1	WP_125935829.1	WP_108010291.1	WP_067435908.1	WP_029180694.1	WP_107905035.1	WP_062243256.1	WP_030794813.1	WP_029384313.1	WP_127179076.1	WP_053133723.1	WP_094373530.1	WP_043441861.1	WP_039654907.1	WP_150511960.1	WP_005315179.1	WP_076967795.1	WP_184791803.1	WP_015577964.1	WP_008741025.1
GCF_008931305.1	Streptomyces coelicolor A3(2)	S. coelicolor/lividans (C9)	WP_003974928.1	WP_101281205.1	WP_009996932.1	WP_054235068.1	WP_121546625.1	WP_030579030.1	WP_018489955.1	WP_018958648.1	WP_003984136.1	WP_069861031.1	WP_015034984.1	WP_018958648.1	WP_013002373.1	WP_102931059.1	WP_031036905.1	WP_037650631.1	WP_062780947.1	WP_033270677.1	WP_078642318.1	WP_020940987.1	WP_215120425.1	WP_019324576.1	WP_014673642.1	WP_015610039.1	WP_040251589.1	WP_031134873.1	WP_026169669.1	WP_039634447.1	WP_240662302.1	WP_108010235.1	WP_067435801.1	WP_010045122.1	WP_107905069.1	WP_020134018.1	WP_030798356.1	WP_029384482.1	WP_127179110.1	WP_053133640.1	WP_059249930.1	WP_043441795.1	WP_039655186.1	WP_150511942.1	WP_037774269.1	WP_018513654.1	WP_052870643.1	WP_014155104.1	WP_037792764.1
GCF_008931305.1	Streptomyces coelicolor A3(2)	S. coelicolor/lividans (C9)	WP_011029398.1	WP_117349716.1	WP_003961170.1	WP_225900369.1	WP_121548490.1	WP_225683368.1	WP_239009321.1	WP_030188899.1	WP_003984135.1	WP_069861030.1	WP_015034985.1	WP_219610991.1	WP_037725961.1	WP_061446996.1	WP_031036908.1	WP_078967108.1	WP_076685409.1	WP_033270700.1	WP_059147253.1	WP_020940986.1	WP_215120426.1	WP_031017799.1	WP_041665339.1	WP_015610040.1	WP_040257438.1	WP_150485896.1	WP_026169670.1	WP_039634445.1	WP_125935799.1	WP_108010233.1	WP_067435799.1	WP_173937271.1	WP_030952812.1	WP_062025466.1	WP_078637019.1	WP_029384481.1	WP_127179111.1	WP_053142577.1	WP_079080979.1	WP_043441792.1	WP_234367612.1	WP_150511941.1	WP_037776580.1	WP_030562787.1	WP_221510381.1	WP_014155103.1	WP_008740989.1
GCF_008931305.1	Streptomyces coelicolor A3(2)	S. coelicolor/lividans (C9)	WP_003974923.1	WP_101281209.1	WP_003961173.1	WP_054235064.1	WP_176119572.1	WP_032764710.1	WP_053560245.1	WP_030299202.1	WP_003986290.1	WP_069861025.1	WP_015034989.1	WP_073741059.1	WP_013002378.1	WP_102930690.1	WP_031036923.1	WP_037650638.1	WP_062780949.1	WP_033270682.1	WP_162953054.1	WP_020940982.1	WP_215120430.1	WP_019324571.1	WP_014673637.1	WP_043972680.1	WP_040251601.1	WP_031129775.1	WP_093641754.1	WP_039634437.1	WP_125935795.1	WP_108010229.1	WP_067435783.1	WP_010045113.1	WP_107905078.1	WP_062025462.1	WP_030798347.1	WP_029384476.1	WP_127179115.1	WP_053133632.1	WP_059249925.1	WP_043441786.1	WP_039655181.1	WP_150515608.1	WP_037774272.1	WP_030562780.1	WP_030384041.1	WP_014155097.1	WP_008740985.1
GCF_008931305.1	Streptomyces coelicolor A3(2)	S. coelicolor/lividans (C9)	WP_003974921.1	WP_101281211.1	WP_003955418.1	WP_054235115.1	WP_004929481.1	WP_032764711.1	WP_053560244.1	WP_030117576.1	WP_003986292.1	WP_020870138.1	WP_015034991.1	WP_007446314.1	WP_013002380.1	WP_061446998.1	WP_031036926.1	WP_037650841.1	WP_062780950.1	WP_033270684.1	WP_078642311.1	WP_020940980.1	WP_189727300.1	WP_029393037.1	WP_014673635.1	WP_015610066.1	WP_040251603.1	WP_031129777.1	WP_018089855.1	WP_039634434.1	WP_047016662.1	WP_108010225.1	WP_067445585.1	WP_010045108.1	WP_107905080.1	WP_062026063.1	WP_030798413.1	WP_029384472.1	WP_127179116.1	WP_053142575.1	WP_059249923.1	WP_043441781.1	WP_039655180.1	WP_144004265.1	WP_005315292.1	WP_018513622.1	WP_030010426.1	WP_014155095.1	WP_008740982.1
GCF_008931305.1	Streptomyces coelicolor A3(2)	S. coelicolor/lividans (C9)	WP_003999914.1	WP_003949502.1	WP_003955420.1	WP_003999914.1	WP_004929488.1	WP_003967677.1	WP_003955420.1	WP_003967677.1	WP_003986294.1	WP_014061825.1	WP_015034993.1	WP_007446323.1	WP_003999914.1	WP_003999914.1	WP_031036932.1	WP_003986294.1	WP_003955420.1	WP_006604254.1	WP_014061825.1	WP_003986294.1	WP_003999914.1	WP_003999914.1	WP_004943146.1	WP_003967677.1	WP_040251609.1	WP_003999914.1	WP_009716657.1	WP_003986294.1	WP_018836497.1	WP_003999914.1	WP_003999914.1	WP_003991361.1	WP_003999914.1	WP_003999914.1	WP_004943146.1	WP_004943146.1	WP_003999914.1	WP_003999914.1	WP_004943146.1	WP_004929488.1	WP_004943146.1	WP_003955420.1	WP_003955420.1	WP_003967677.1	WP_030010424.1	WP_014155093.1	WP_008740979.1
GCF_008931305.1	Streptomyces coelicolor A3(2)	S. coelicolor/lividans (C9)	WP_003974901.1	WP_101279970.1	WP_009996972.1	WP_143602223.1	WP_121546582.1	WP_093442742.1	WP_019762604.1	WP_030117264.1	WP_003980560.1	WP_069872782.1	WP_015035026.1	WP_219610929.1	WP_013002417.1	WP_102932924.1	WP_037763486.1	WP_037650665.1	WP_198503108.1	WP_033268069.1	WP_119990366.1	WP_020940961.1	WP_215120448.1	WP_136235793.1	WP_014673612.1	WP_015610102.1	WP_040251732.1	WP_031133100.1	WP_093648128.1	WP_039635014.1	WP_125936161.1	WP_128802330.1	WP_067435612.1	WP_010045054.1	WP_107905133.1	WP_062025398.1	WP_078634043.1	WP_029385499.1	WP_127179131.1	WP_053133556.1	WP_059249906.1	WP_043441751.1	WP_039650389.1	WP_150511929.1	WP_005315323.1	WP_164240313.1	WP_079405411.1	WP_030123157.1	WP_008740958.1
GCF_008931305.1	Streptomyces coelicolor A3(2)	S. coelicolor/lividans (C9)	WP_003974896.1	WP_101279975.1	WP_029182987.1	WP_060898437.1	WP_004929562.1	WP_225679231.1	WP_026237593.1	WP_030196031.1	WP_003980565.1	WP_069872784.1	WP_071891413.1	WP_007447454.1	WP_013002422.1	WP_212730590.1	WP_037763479.1	WP_037650674.1	WP_062780724.1	WP_033268073.1	WP_078642639.1	WP_020940956.1	WP_215120453.1	WP_019330658.1	WP_014673610.1	WP_015610107.1	WP_040251737.1	WP_031133090.1	WP_026170169.1	WP_039635016.1	WP_027745315.1	WP_108015702.1	WP_067435597.1	WP_010045046.1	WP_030947653.1	WP_062025391.1	WP_030798018.1	WP_029382607.1	WP_127179134.1	WP_053133541.1	WP_059249902.1	WP_043441749.1	WP_039650383.1	WP_030685668.1	WP_234020402.1	WP_030574502.1	WP_030390144.1	WP_015578033.1	WP_008740953.1
GCF_008931305.1	Streptomyces coelicolor A3(2)	S. coelicolor/lividans (C9)	WP_003974895.1	WP_008409760.1	WP_009996980.1	WP_005482678.1	WP_010045045.1	WP_010056446.1	WP_010056446.1	WP_003968034.1	WP_003980566.1	WP_069872786.1	WP_015035032.1	WP_003968034.1	WP_005482678.1	WP_003974895.1	WP_031037010.1	WP_037650676.1	WP_062780723.1	WP_033268074.1	WP_078642640.1	WP_020940955.1	WP_010045045.1	WP_003974895.1	WP_014673609.1	WP_015610108.1	WP_008409760.1	WP_023587565.1	WP_006604673.1	WP_039635018.1	WP_047017143.1	WP_007383088.1	WP_067445574.1	WP_010045045.1	WP_015659417.1	WP_062025389.1	WP_015659417.1	WP_029382608.1	WP_067056252.1	WP_053133538.1	WP_059249901.1	WP_043441747.1	WP_039650381.1	WP_150511925.1	WP_005315325.1	WP_010056446.1	WP_030009438.1	WP_014155066.1	WP_008740952.1
GCF_008931305.1	Streptomyces coelicolor A3(2)	S. coelicolor/lividans (C9)	WP_003974894.1	WP_030699389.1	WP_003954989.1	WP_097285339.1	WP_004929564.1	WP_032764446.1	WP_053560187.1	WP_010056444.1	WP_003980567.1	WP_079258420.1	WP_015035033.1	WP_007447456.1	WP_005482676.1	WP_003974894.1	WP_031037012.1	WP_037650679.1	WP_062780722.1	WP_033268075.1	WP_093463487.1	WP_020940954.1	WP_215120454.1	WP_019330659.1	WP_014673608.1	WP_015610109.1	WP_040251747.1	WP_031133087.1	WP_018092650.1	WP_039635020.1	WP_047017144.1	WP_128802328.1	WP_067435594.1	WP_010045044.1	WP_107905138.1	WP_062025387.1	WP_030798022.1	WP_029382609.1	WP_127179135.1	WP_053133535.1	WP_059249900.1	WP_043441745.1	WP_039650379.1	WP_150511924.1	WP_005315326.1	WP_202591346.1	WP_079405408.1	WP_015578034.1	WP_008740951.1
GCF_008931305.1	Streptomyces coelicolor A3(2)	S. coelicolor/lividans (C9)	WP_030872463.1	WP_101279978.1	WP_003961210.1	WP_054235040.1	WP_004929577.1	WP_032764440.1	WP_028420165.1	WP_030196019.1	WP_003980572.1	WP_069872799.1	WP_015035040.1	WP_032790366.1	WP_013002428.1	WP_102930092.1	WP_031037025.1	WP_037650693.1	WP_062780716.1	WP_033268078.1	WP_119990372.1	WP_020940949.1	WP_215120463.1	WP_031021890.1	WP_014673602.1	WP_015610115.1	WP_040251769.1	WP_031133079.1	WP_018092655.1	WP_039635026.1	WP_125936231.1	WP_108015709.1	WP_067435567.1	WP_010045033.1	WP_107909508.1	WP_030319192.1	WP_030798026.1	WP_029382612.1	WP_127179141.1	WP_053133517.1	WP_059249896.1	WP_043441732.1	WP_039650371.1	WP_150511917.1	WP_037774285.1	WP_030574482.1	WP_030009390.1	WP_014155058.1	WP_008740944.1
GCF_008931305.1	Streptomyces coelicolor A3(2)	S. coelicolor/lividans (C9)	WP_003974885.1	WP_101279979.1	WP_003954982.1	WP_179858214.1	WP_004929580.1	WP_006125825.1	WP_053560182.1	WP_030117279.1	WP_030180704.1	WP_069872893.1	WP_015035041.1	WP_073747264.1	WP_013002429.1	WP_102930091.1	WP_031037027.1	WP_037650696.1	WP_062780715.1	WP_033268079.1	WP_078642645.1	WP_020940948.1	WP_215120465.1	WP_136235789.1	WP_079082343.1	WP_015610116.1	WP_040251771.1	WP_031133077.1	WP_109890760.1	WP_039635028.1	WP_125936232.1	WP_108015710.1	WP_067435562.1	WP_010045031.1	WP_107909507.1	WP_120051759.1	WP_078634038.1	WP_029382613.1	WP_127179142.1	WP_053133514.1	WP_059249895.1	WP_174498643.1	WP_039650370.1	WP_150511916.1	WP_005315335.1	WP_030574479.1	WP_030390149.1	WP_015578038.1	WP_008740943.1
GCF_008931305.1	Streptomyces coelicolor A3(2)	S. coelicolor/lividans (C9)	WP_003974884.1	WP_008409756.1	WP_003954981.1	WP_037615441.1	WP_121546574.1	WP_006125824.1	WP_018488416.1	WP_030117280.1	WP_003980574.1	WP_069872802.1	WP_015035042.1	WP_007447468.1	WP_037726253.1	WP_052843058.1	WP_031037029.1	WP_037650699.1	WP_062780714.1	WP_033268080.1	WP_078642646.1	WP_020940947.1	WP_184593562.1	WP_019330669.1	WP_014673600.1	WP_031126291.1	WP_040251772.1	WP_031133075.1	WP_109890758.1	WP_039635030.1	WP_125936233.1	WP_108015711.1	WP_067445573.1	WP_010045029.1	WP_107909506.1	WP_030319187.1	WP_030798031.1	WP_029382614.1	WP_127179143.1	WP_053133512.1	WP_030656912.1	WP_043441727.1	WP_039650368.1	WP_150511915.1	WP_005315345.1	WP_007447468.1	WP_030390150.1	WP_014155056.1	WP_008740942.1
GCF_008931305.1	Streptomyces coelicolor A3(2)	S. coelicolor/lividans (C9)	WP_011029424.1	WP_117349725.1	WP_003954980.1	WP_054235038.1	WP_004929589.1	WP_032764438.1	WP_053560181.1	WP_030196017.1	WP_003980575.1	WP_069872804.1	WP_041664066.1	WP_219610919.1	WP_013002431.1	WP_061443796.1	WP_166624414.1	WP_037650702.1	WP_062780713.1	WP_106974862.1	WP_240450635.1	WP_020940946.1	WP_215120466.1	WP_029394572.1	WP_058081068.1	WP_015610118.1	WP_040251774.1	WP_031133073.1	WP_109890756.1	WP_039635032.1	WP_125936234.1	WP_108015712.1	WP_067435558.1	WP_029181534.1	WP_107909505.1	WP_062246885.1	WP_078634037.1	WP_029382615.1	WP_127179144.1	WP_053133509.1	WP_059249894.1	WP_043441724.1	WP_039650366.1	WP_150511914.1	WP_037776588.1	WP_026241740.1	WP_184791796.1	WP_015578039.1	WP_199781043.1
GCF_008931305.1	Streptomyces coelicolor A3(2)	S. coelicolor/lividans (C9)	WP_003974882.1	WP_101279981.1	WP_003954979.1	WP_060898444.1	WP_142169751.1	WP_109181508.1	WP_029395207.1	WP_030117282.1	WP_003980576.1	WP_069872806.1	WP_015035044.1	WP_219610918.1	WP_013002432.1	WP_102930090.1	WP_166624413.1	WP_037650706.1	WP_076685435.1	WP_033268082.1	WP_059146546.1	WP_020940945.1	WP_215120468.1	WP_127434458.1	WP_058081067.1	WP_032760261.1	WP_040251777.1	WP_031133071.1	WP_018092659.1	WP_039635034.1	WP_047017160.1	WP_108015713.1	WP_067435555.1	WP_010045025.1	WP_125526532.1	WP_062246884.1	WP_030798037.1	WP_029382616.1	WP_127179145.1	WP_053133506.1	WP_059249893.1	WP_043441721.1	WP_039650364.1	WP_150511913.1	WP_005315349.1	WP_164240304.1	WP_237296778.1	WP_030634390.1	WP_162493672.1
GCF_008931305.1	Streptomyces coelicolor A3(2)	S. coelicolor/lividans (C9)	WP_003949541.1	WP_003949541.1	WP_003949541.1	WP_003949541.1	WP_003949541.1	WP_003949541.1	WP_003949541.1	WP_003949541.1	WP_003980577.1	WP_020869672.1	WP_003949541.1	WP_003949541.1	WP_003949541.1	WP_003949541.1	WP_003949541.1	WP_003949541.1	WP_003949541.1	WP_003949541.1	WP_003949541.1	WP_003949541.1	WP_003949541.1	WP_003949541.1	WP_003949541.1	WP_003949541.1	WP_003949541.1	WP_003949541.1	WP_003949541.1	WP_003980577.1	WP_003949541.1	WP_003949541.1	WP_003949541.1	WP_003949541.1	WP_003949541.1	WP_003949541.1	WP_003980577.1	WP_020869672.1	WP_033321412.1	WP_003949541.1	WP_003949541.1	WP_003949541.1	WP_003949541.1	WP_003949541.1	WP_003949541.1	WP_003949541.1	WP_003949541.1	WP_003949541.1	WP_003949541.1
GCF_008931305.1	Streptomyces coelicolor A3(2)	S. coelicolor/lividans (C9)	WP_011029458.1	WP_117349571.1	WP_003953561.1	WP_205521925.1	WP_176117639.1	WP_175467283.1	WP_019766722.1	WP_030115837.1	WP_030180089.1	WP_100806609.1	WP_015035092.1	WP_257895111.1	WP_013002575.1	WP_102932441.1	WP_031044149.1	WP_037653472.1	WP_062773260.1	WP_077193168.1	WP_059145907.1	WP_020940900.1	WP_251057869.1	WP_019326778.1	WP_014673531.1	WP_043972801.1	WP_040251936.1	WP_031129398.1	WP_109891768.1	WP_039641072.1	WP_047017093.1	WP_016436831.1	WP_182449300.1	WP_029180932.1	WP_107906190.1	WP_030318243.1	WP_030795348.1	WP_029382178.1	WP_127179192.1	WP_053133405.1	WP_059251203.1	WP_043441640.1	WP_039654690.1	WP_150511874.1	WP_005315479.1	WP_172593883.1	WP_030387239.1	WP_014154966.1	WP_008742368.1
GCF_008931305.1	Streptomyces coelicolor A3(2)	S. coelicolor/lividans (C9)	WP_003974832.1	WP_023418554.1	WP_003953560.1	WP_054232360.1	WP_004929735.1	WP_003968094.1	WP_029395747.1	WP_003968094.1	WP_003983068.1	WP_030837909.1	WP_015035093.1	WP_219610886.1	WP_013002574.1	WP_030403626.1	WP_003974832.1	WP_037653474.1	WP_030784908.1	WP_006603963.1	WP_078642726.1	WP_020940901.1	WP_059418711.1	WP_003974832.1	WP_015493282.1	WP_015610166.1	WP_210430810.1	WP_031129396.1	WP_026170326.1	WP_039634042.1	WP_026276740.1	WP_108009062.1	WP_045555910.1	WP_010036288.1	WP_030951199.1	WP_020140237.1	WP_030795345.1	WP_029382179.1	WP_127179191.1	WP_053133402.1	WP_059251200.1	WP_043441637.1	WP_039654689.1	WP_016644813.1	WP_005315481.1	WP_030566597.1	WP_008742369.1	WP_238992019.1	WP_008742369.1
GCF_008931305.1	Streptomyces coelicolor A3(2)	S. coelicolor/lividans (C9)	WP_003974830.1	WP_030696177.1	WP_003961242.1	WP_054232362.1	WP_004929737.1	WP_032766252.1	WP_053560152.1	WP_030115835.1	WP_003983066.1	WP_069873630.1	WP_015035095.1	WP_219610884.1	WP_037726303.1	WP_007451062.1	WP_037769968.1	WP_037653480.1	WP_062773254.1	WP_033266281.1	WP_078642728.1	WP_020940903.1	WP_215120530.1	WP_019326775.1	WP_014673534.1	WP_032759705.1	WP_040251943.1	WP_031129394.1	WP_018093401.1	WP_039634038.1	WP_125935976.1	WP_108009066.1	WP_067435372.1	WP_010036285.1	WP_107906187.1	WP_020140239.1	WP_030795341.1	WP_029381803.1	WP_127179189.1	WP_053133394.1	WP_059251197.1	WP_043441629.1	WP_039654686.1	WP_150511872.1	WP_005315486.1	WP_006125735.1	WP_030387241.1	WP_014154963.1	WP_008742371.1
GCF_008931305.1	Streptomyces coelicolor A3(2)	S. coelicolor/lividans (C9)	WP_003974829.1	WP_117349570.1	WP_003953557.1	WP_060900135.1	WP_176117638.1	WP_100565109.1	WP_053560151.1	WP_030199233.1	WP_003983065.1	WP_079258466.1	WP_015035096.1	WP_097967556.1	WP_013002571.1	WP_102932439.1	WP_037769965.1	WP_037653481.1	WP_198503077.1	WP_033266282.1	WP_078642729.1	WP_020940904.1	WP_215120531.1	WP_019326774.1	WP_014673535.1	WP_015610169.1	WP_040251945.1	WP_031129392.1	WP_109891772.1	WP_039634036.1	WP_125935977.1	WP_108009068.1	WP_067435369.1	WP_010036283.1	WP_107906186.1	WP_062032822.1	WP_030795337.1	WP_029381802.1	WP_127179188.1	WP_053133391.1	WP_221334600.1	WP_043441626.1	WP_039654685.1	WP_150511871.1	WP_005315489.1	WP_030566599.1	WP_030387242.1	WP_015578121.1	WP_008742372.1
GCF_008931305.1	Streptomyces coelicolor A3(2)	S. coelicolor/lividans (C9)	WP_161270140.1	WP_189340967.1	WP_009997054.1	WP_054232368.1	WP_121546547.1	WP_010063630.1	WP_053560148.1	WP_030199238.1	WP_003981277.1	WP_069860855.1	WP_041662700.1	WP_097967551.1	WP_037726301.1	WP_212730561.1	WP_031044122.1	WP_037653468.1	WP_062773323.1	WP_077193192.1	WP_078642145.1	WP_043475919.1	WP_251057870.1	WP_109204533.1	WP_041665317.1	WP_015610174.1	WP_040251956.1	WP_031129386.1	WP_109891834.1	WP_039633930.1	WP_125935515.1	WP_206660173.1	WP_067435354.1	WP_086012479.1	WP_125527033.1	WP_062032805.1	WP_078634004.1	WP_029381798.1	WP_127179198.1	WP_053133380.1	WP_189397116.1	WP_052454145.1	WP_039654693.1	WP_150511867.1	WP_037774296.1	WP_030566607.1	WP_184791562.1	WP_015578125.1	WP_008742377.1
GCF_008931305.1	Streptomyces coelicolor A3(2)	S. coelicolor/lividans (C9)	WP_003974818.1	WP_117349539.1	WP_003961249.1	WP_097285301.1	WP_121546543.1	WP_225679309.1	WP_053560145.1	WP_030115825.1	WP_003981281.1	WP_093701647.1	WP_015035106.1	WP_219610877.1	WP_013002585.1	WP_102931286.1	WP_070388453.1	WP_037653463.1	WP_062773223.1	WP_033266326.1	WP_078642146.1	WP_020940890.1	WP_215120546.1	WP_136235776.1	WP_014673524.1	WP_015610179.1	WP_040251958.1	WP_031129382.1	WP_174876348.1	WP_039633932.1	WP_125935516.1	WP_128802300.1	WP_067435324.1	WP_010036225.1	WP_176576503.1	WP_062244511.1	WP_078633997.1	WP_029385364.1	WP_127179206.1	WP_053133361.1	WP_059251232.1	WP_043441604.1	WP_039654811.1	WP_150511866.1	WP_005315507.1	WP_202591369.1	WP_079405370.1	WP_014154953.1	WP_008742379.1
GCF_008931305.1	Streptomyces coelicolor A3(2)	S. coelicolor/lividans (C9)	WP_003974813.1	WP_101276266.1	WP_003953534.1	WP_054232385.1	WP_121546533.1	WP_032781376.1	WP_053560124.1	WP_030119047.1	WP_043979922.1	WP_100806597.1	WP_015035114.1	WP_097968512.1	WP_013002592.1	WP_087808575.1	WP_078536027.1	WP_078967239.1	WP_076685480.1	WP_033266320.1	WP_119990491.1	WP_020940884.1	WP_215120563.1	WP_109204526.1	WP_079088024.1	WP_015610209.1	WP_040251971.1	WP_150485809.1	WP_026169660.1	WP_039633959.1	WP_125935521.1	WP_128802296.1	WP_079164640.1	WP_010036219.1	WP_107906165.1	WP_078851969.1	WP_030795281.1	WP_049976849.1	WP_127179213.1	WP_079030253.1	WP_079081065.1	WP_079162174.1	WP_071659266.1	WP_150511856.1	WP_005315519.1	WP_030566665.1	WP_030387256.1	WP_014154945.1	WP_037797835.1
GCF_008931305.1	Streptomyces coelicolor A3(2)	S. coelicolor/lividans (C9)	WP_003974806.1	WP_003949044.1	WP_003953526.1	WP_060897694.1	WP_004929774.1	WP_032781366.1	WP_053560120.1	WP_030194446.1	WP_003983027.1	WP_100806600.1	WP_015035120.1	WP_219610839.1	WP_013002599.1	WP_102928823.1	WP_166624382.1	WP_037653440.1	WP_062773193.1	WP_033266313.1	WP_078642749.1	WP_020940878.1	WP_215120569.1	WP_019326748.1	WP_014673501.1	WP_032759745.1	WP_040251981.1	WP_031131357.1	WP_109891810.1	WP_039633973.1	WP_125935529.1	WP_108008999.1	WP_067435265.1	WP_010036204.1	WP_107906159.1	WP_062032739.1	WP_078633987.1	WP_029385346.1	WP_127179217.1	WP_053133320.1	WP_059251269.1	WP_043441580.1	WP_039654705.1	WP_150511850.1	WP_005315527.1	WP_030566677.1	WP_079405364.1	WP_014154939.1	WP_008742392.1
GCF_008931305.1	Streptomyces coelicolor A3(2)	S. coelicolor/lividans (C9)	WP_003974805.1	WP_003949043.1	WP_003953525.1	WP_054232391.1	WP_040908647.1	WP_003968135.1	WP_018490348.1	WP_003968135.1	WP_003983028.1	WP_069873584.1	WP_015035121.1	WP_003968135.1	WP_013002600.1	WP_003974805.1	WP_031044074.1	WP_006348354.1	WP_062773190.1	WP_006603933.1	WP_028814639.1	WP_020940877.1	WP_003991226.1	WP_006139129.1	WP_014673500.1	WP_003968135.1	WP_040251982.1	WP_031131359.1	WP_006603933.1	WP_039633975.1	WP_047016433.1	WP_108008997.1	WP_007382995.1	WP_010036201.1	WP_030957144.1	WP_007382995.1	WP_030795263.1	WP_028421436.1	WP_004986406.1	WP_053133316.1	WP_004000115.1	WP_043441578.1	WP_039654704.1	WP_144004170.1	WP_005315529.1	WP_003968135.1	WP_030011783.1	WP_014154938.1	WP_008742393.1
GCF_008931305.1	Streptomyces coelicolor A3(2)	S. coelicolor/lividans (C9)	WP_003974791.1	WP_117349525.1	WP_003953521.1	WP_097285290.1	WP_004929786.1	WP_032766305.1	WP_019761366.1	WP_030119038.1	WP_003983032.1	WP_069873588.1	WP_015035127.1	WP_069754898.1	WP_005476868.1	WP_102929145.1	WP_031044037.1	WP_037653438.1	WP_076685485.1	WP_077193182.1	WP_078642748.1	WP_020940873.1	WP_215120572.1	WP_019326742.1	WP_058081013.1	WP_015610222.1	WP_040251991.1	WP_031131371.1	WP_018089708.1	WP_039633981.1	WP_125935532.1	WP_108008987.1	WP_067435256.1	WP_010036187.1	WP_030953851.1	WP_030318154.1	WP_078633982.1	WP_029385341.1	WP_093827511.1	WP_053133307.1	WP_059251279.1	WP_043441568.1	WP_039654708.1	WP_030686685.1	WP_005315546.1	WP_030566681.1	WP_030659031.1	WP_014154932.1	WP_008742399.1
GCF_008931305.1	Streptomyces coelicolor A3(2)	S. coelicolor/lividans (C9)	WP_003974789.1	WP_101276361.1	WP_003953519.1	WP_054232397.1	WP_176117628.1	WP_032766309.1	WP_019761364.1	WP_030194429.1	WP_003983037.1	WP_069873592.1	WP_015035129.1	WP_219610831.1	WP_013002603.1	WP_212730543.1	WP_031044031.1	WP_037653436.1	WP_076689124.1	WP_033266305.1	WP_078642747.1	WP_020940871.1	WP_215120574.1	WP_019326740.1	WP_014673510.1	WP_015610224.1	WP_040251996.1	WP_031131375.1	WP_109891802.1	WP_039633991.1	WP_047016440.1	WP_128802292.1	WP_067435248.1	WP_010036185.1	WP_176576515.1	WP_062032720.1	WP_078633980.1	WP_029385334.1	WP_127179225.1	WP_053133301.1	WP_059251283.1	WP_043441564.1	WP_039654710.1	WP_150511848.1	WP_005315551.1	WP_030566683.1	WP_030387268.1	WP_015578144.1	WP_008742401.1
GCF_008931305.1	Streptomyces coelicolor A3(2)	S. coelicolor/lividans (C9)	WP_030868443.1	WP_030698302.1	WP_003953510.1	WP_054232467.1	WP_084828358.1	WP_032781314.1	WP_018488957.1	WP_030120685.1	WP_003983061.1	WP_231981778.1	WP_015035146.1	WP_069754882.1	WP_037726297.1	WP_164419587.1	WP_031043986.1	WP_037653424.1	WP_079107238.1	WP_033266286.1	WP_237299075.1	WP_043478526.1	WP_251057874.1	WP_031019922.1	WP_041665957.1	WP_015610276.1	WP_078845457.1	WP_031130277.1	WP_018093407.1	WP_039641068.1	WP_047020032.1	WP_181362397.1	WP_079165137.1	WP_078602772.1	WP_030951127.1	WP_079070172.1	WP_030795181.1	WP_029386030.1	WP_171480995.1	WP_162492107.1	WP_059255130.1	WP_043448729.1	WP_039654821.1	WP_184925535.1	WP_037774312.1	WP_030566729.1	WP_030387276.1	WP_014154913.1	WP_008742411.1
GCF_008931305.1	Streptomyces coelicolor A3(2)	S. coelicolor/lividans (C9)	WP_016326818.1	WP_101280899.1	WP_230864238.1	WP_054232420.1	WP_121546509.1	WP_109179142.1	WP_053560086.1	WP_030120684.1	WP_003981270.1	WP_093705299.1	WP_015035150.1	WP_050356812.1	WP_013002623.1	WP_212730527.1	WP_031043977.1	WP_037653525.1	WP_076689140.1	WP_099872207.1	WP_119989606.1	WP_020940850.1	WP_215120599.1	WP_168723700.1	WP_058081000.1	WP_032758786.1	WP_040252032.1	WP_031130272.1	WP_109891854.1	WP_107080324.1	WP_125935509.1	WP_206660172.1	WP_067435162.1	WP_010036136.1	WP_107906135.1	WP_120051813.1	WP_179123287.1	WP_029386026.1	WP_127179253.1	WP_053133248.1	WP_059251314.1	WP_043441536.1	WP_039654728.1	WP_150511827.1	WP_037774314.1	WP_076965436.1	WP_107470186.1	WP_014154909.1	WP_229895569.1
GCF_008931305.1	Streptomyces coelicolor A3(2)	S. coelicolor/lividans (C9)	WP_003974766.1	WP_101280898.1	WP_003961272.1	WP_054232421.1	WP_121546508.1	WP_032766337.1	WP_053560085.1	WP_030119004.1	WP_003981269.1	WP_100806903.1	WP_015035151.1	WP_217224532.1	WP_013002624.1	WP_102928660.1	WP_051159847.1	WP_037653419.1	WP_198503042.1	WP_033266337.1	WP_119994502.1	WP_043475902.1	WP_215120600.1	WP_030971290.1	WP_014673479.1	WP_015610281.1	WP_052482429.1	WP_031130271.1	WP_202466922.1	WP_039633923.1	WP_125935510.1	WP_128802277.1	WP_067435159.1	WP_010036134.1	WP_126903727.1	WP_120051814.1	WP_078633966.1	WP_029386025.1	WP_127179254.1	WP_053133245.1	WP_059251317.1	WP_043441535.1	WP_039654729.1	WP_150511826.1	WP_005315613.1	WP_018511080.1	WP_030387281.1	WP_015578165.1	WP_008742417.1
GCF_008931305.1	Streptomyces coelicolor A3(2)	S. coelicolor/lividans (C9)	WP_003974762.1	WP_101280894.1	WP_003953499.1	WP_095853931.1	WP_004929850.1	WP_225679380.1	WP_019762205.1	WP_030120681.1	WP_003981267.1	WP_069860843.1	WP_015035156.1	WP_007446449.1	WP_013002628.1	WP_102928664.1	WP_031043963.1	WP_037653415.1	WP_198503039.1	WP_077193200.1	WP_078642133.1	WP_020940844.1	WP_215120611.1	WP_125772208.1	WP_014673463.1	WP_015610290.1	WP_040252038.1	WP_031130269.1	WP_109891858.1	WP_039633913.1	WP_125935505.1	WP_108008917.1	WP_067435144.1	WP_010036108.1	WP_062723775.1	WP_062032647.1	WP_030795152.1	WP_029386022.1	WP_127179263.1	WP_053133235.1	WP_059250323.1	WP_043441529.1	WP_039654732.1	WP_030682335.1	WP_005315620.1	WP_030566751.1	WP_030387283.1	WP_014154899.1	WP_008743929.1
GCF_008931305.1	Streptomyces coelicolor A3(2)	S. coelicolor/lividans (C9)	WP_003974747.1	WP_101279417.1	WP_003953498.1	WP_054232434.1	WP_004929852.1	WP_073226069.1	WP_053560081.1	WP_030118987.1	WP_003981264.1	WP_069875157.1	WP_071891424.1	WP_007446451.1	WP_005476809.1	WP_031047766.1	WP_037769786.1	WP_037653409.1	WP_062773095.1	WP_033266347.1	WP_078642123.1	WP_020940826.1	WP_215120615.1	WP_019326706.1	WP_014673457.1	WP_015610293.1	WP_040252046.1	WP_031130264.1	WP_018089770.1	WP_039633911.1	WP_047016406.1	WP_108008915.1	WP_067435118.1	WP_010036094.1	WP_150501549.1	WP_062032631.1	WP_030795144.1	WP_029382804.1	WP_127179270.1	WP_053133197.1	WP_059250331.1	WP_043441517.1	WP_039654737.1	WP_150511817.1	WP_005315637.1	WP_030566755.1	WP_030387284.1	WP_014154896.1	WP_008743932.1
GCF_008931305.1	Streptomyces coelicolor A3(2)	S. coelicolor/lividans (C9)	WP_003974746.1	WP_117349828.1	WP_003961277.1	WP_054232435.1	WP_121546496.1	WP_006125648.1	WP_053560080.1	WP_030118986.1	WP_003981263.1	WP_093700363.1	WP_015035161.1	WP_050356803.1	WP_013002635.1	WP_212730517.1	WP_031045533.1	WP_037653408.1	WP_062773092.1	WP_033266348.1	WP_086708663.1	WP_020940825.1	WP_215120616.1	WP_019326705.1	WP_041665312.1	WP_015610294.1	WP_040252047.1	WP_031130263.1	WP_018089769.1	WP_039633910.1	WP_125935504.1	WP_108008913.1	WP_067435115.1	WP_010036092.1	WP_107906126.1	WP_030318077.1	WP_030795141.1	WP_029382803.1	WP_127179271.1	WP_053133194.1	WP_059250333.1	WP_043441516.1	WP_039654738.1	WP_150511816.1	WP_005315639.1	WP_030566757.1	WP_051779372.1	WP_014154895.1	WP_008743934.1
GCF_008931305.1	Streptomyces coelicolor A3(2)	S. coelicolor/lividans (C9)	WP_011029520.1	WP_162911728.1	WP_044972218.1	WP_143602141.1	WP_004929859.1	WP_093445296.1	WP_019762199.1	WP_030118985.1	WP_003981261.1	WP_069875129.1	WP_015035163.1	WP_219610794.1	WP_013002636.1	WP_212730516.1	WP_166624347.1	WP_037653406.1	WP_076685515.1	WP_033266350.1	WP_119989575.1	WP_020940824.1	WP_215120617.1	WP_127436588.1	WP_014673454.1	WP_015610295.1	WP_052482432.1	WP_031130261.1	WP_109891862.1	WP_052286789.1	WP_125935503.1	WP_128802274.1	WP_067435112.1	WP_010036091.1	WP_176576536.1	WP_062032629.1	WP_078633962.1	WP_029382801.1	WP_127179273.1	WP_053133191.1	WP_059250336.1	WP_043441513.1	WP_039654739.1	WP_150511815.1	WP_005315643.1	WP_030566762.1	WP_053704477.1	WP_014154894.1	WP_037795452.1
GCF_008931305.1	Streptomyces coelicolor A3(2)	S. coelicolor/lividans (C9)	WP_003953493.1	WP_003949795.1	WP_003953493.1	WP_003953493.1	WP_003953493.1	WP_003953493.1	WP_006380568.1	WP_003953493.1	WP_003953493.1	WP_009716930.1	WP_003953493.1	WP_006380568.1	WP_003953493.1	WP_003953493.1	WP_003953493.1	WP_003953493.1	WP_003953493.1	WP_003953493.1	WP_009716930.1	WP_003953493.1	WP_003953493.1	WP_003953493.1	WP_003953493.1	WP_006380568.1	WP_003953493.1	WP_003953493.1	WP_003953493.1	WP_003953493.1	WP_018836077.1	WP_003953493.1	WP_003953493.1	WP_003953493.1	WP_003953493.1	WP_003953493.1	WP_003953493.1	WP_003953493.1	WP_003953493.1	WP_003953493.1	WP_003953493.1	WP_003953493.1	WP_003953493.1	WP_003953493.1	WP_003953493.1	WP_006380568.1	WP_003953493.1	WP_006380568.1	WP_003953493.1
GCF_008931305.1	Streptomyces coelicolor A3(2)	S. coelicolor/lividans (C9)	WP_011029521.1	WP_101279414.1	WP_009997116.1	WP_054232437.1	WP_176117615.1	WP_150197626.1	WP_053560079.1	WP_030194312.1	WP_003981260.1	WP_100806912.1	WP_015035164.1	WP_050358849.1	WP_013002637.1	WP_102928106.1	WP_031045548.1	WP_037653405.1	WP_076685517.1	WP_033266351.1	WP_119989573.1	WP_020940823.1	WP_215120618.1	WP_136235752.1	WP_058080989.1	WP_032758793.1	WP_040252055.1	WP_031130918.1	WP_109891864.1	WP_039633882.1	WP_125935501.1	WP_128802273.1	WP_067435109.1	WP_010036041.1	WP_126903529.1	WP_120051821.1	WP_078633960.1	WP_029382800.1	WP_127179274.1	WP_053133188.1	WP_059250339.1	WP_043441512.1	WP_039654740.1	WP_150511814.1	WP_037774327.1	WP_076965442.1	WP_052875657.1	WP_015578175.1	WP_008743938.1
GCF_008931305.1	Streptomyces coelicolor A3(2)	S. coelicolor/lividans (C9)	WP_011029522.1	WP_101279413.1	WP_003953491.1	WP_060895217.1	WP_176117614.1	WP_225679382.1	WP_053560078.1	WP_030194310.1	WP_003981259.1	WP_079258070.1	WP_015035165.1	WP_073872531.1	WP_086022883.1	WP_212730515.1	WP_166624346.1	WP_037653404.1	WP_198503038.1	WP_033266352.1	WP_119989571.1	WP_020940822.1	WP_215120619.1	WP_046248506.1	WP_058080988.1	WP_015610297.1	WP_040252058.1	WP_031130916.1	WP_109891866.1	WP_039633880.1	WP_125935500.1	WP_108008905.1	WP_067435106.1	WP_029180911.1	WP_107906123.1	WP_062032623.1	WP_078633959.1	WP_029382799.1	WP_127179275.1	WP_244903066.1	WP_059250341.1	WP_043441510.1	WP_052270089.1	WP_150511813.1	WP_005315649.1	WP_030566768.1	WP_079405354.1	WP_014154892.1	WP_008743939.1
GCF_008931305.1	Streptomyces coelicolor A3(2)	S. coelicolor/lividans (C9)	WP_134112022.1	WP_101279407.1	WP_003953489.1	WP_060895218.1	WP_004929888.1	WP_225679384.1	WP_053560076.1	WP_030194294.1	WP_003981257.1	WP_079258069.1	WP_015035166.1	WP_219610784.1	WP_013002639.1	WP_102928104.1	WP_070388417.1	WP_037653398.1	WP_062773078.1	WP_033266444.1	WP_078642118.1	WP_020940820.1	WP_215120620.1	WP_019326700.1	WP_058080987.1	WP_015610299.1	WP_040252064.1	WP_031130904.1	WP_109891868.1	WP_039633875.1	WP_125935499.1	WP_108008903.1	WP_067435103.1	WP_010036036.1	WP_107906122.1	WP_120051822.1	WP_030795124.1	WP_029382798.1	WP_127179276.1	WP_053142546.1	WP_059250345.1	WP_043441509.1	WP_039654742.1	WP_150511811.1	WP_005315652.1	WP_030566772.1	WP_053171939.1	WP_015578180.1	WP_008743940.1
GCF_008931305.1	Streptomyces coelicolor A3(2)	S. coelicolor/lividans (C9)	WP_161270147.1	WP_117349832.1	WP_174391384.1	WP_225900354.1	WP_176117612.1	WP_225679386.1	WP_239009151.1	WP_239589716.1	WP_078575072.1	WP_100806913.1	WP_015035168.1	WP_257895103.1	WP_173402901.1	WP_212730514.1	WP_078536020.1	WP_190276016.1	WP_076685520.1	WP_077193206.1	WP_119989566.1	WP_193384470.1	WP_215120622.1	WP_168723699.1	WP_203348953.1	WP_015610301.1	WP_052482433.1	WP_223844370.1	WP_239471971.1	WP_203232559.1	WP_125939030.1	WP_128802272.1	WP_067435097.1	WP_029180910.1	WP_176579292.1	WP_162952084.1	WP_078633958.1	WP_029382796.1	WP_164784942.1	WP_162492106.1	WP_221334488.1	WP_221500914.1	WP_174673890.1	WP_150515590.1	WP_053557146.1	WP_237667149.1	WP_079405353.1	WP_203227112.1	WP_037797830.1
GCF_008931305.1	Streptomyces coelicolor A3(2)	S. coelicolor/lividans (C9)	WP_011029526.1	WP_101279401.1	WP_003961283.1	WP_054232443.1	WP_176117611.1	WP_010071240.1	WP_053560074.1	WP_030118971.1	WP_030180004.1	WP_069875118.1	WP_015035170.1	WP_007446484.1	WP_013002643.1	WP_164419590.1	WP_031045575.1	WP_037653393.1	WP_062773069.1	WP_033266357.1	WP_078642115.1	WP_020940816.1	WP_215120624.1	WP_029393634.1	WP_014673445.1	WP_015610303.1	WP_040252073.1	WP_031130893.1	WP_093647576.1	WP_039633868.1	WP_125935496.1	WP_108008894.1	WP_067435091.1	WP_010036025.1	WP_030955655.1	WP_020140122.1	WP_030785590.1	WP_029382794.1	WP_127179279.1	WP_053142544.1	WP_059250356.1	WP_043441503.1	WP_039654745.1	WP_150511808.1	WP_037774331.1	WP_202591386.1	WP_030387294.1	WP_014154883.1	WP_037797829.1
GCF_008931305.1	Streptomyces coelicolor A3(2)	S. coelicolor/lividans (C9)	WP_011029558.1	WP_101281101.1	WP_003953462.1	WP_097285242.1	WP_176117598.1	WP_225683206.1	WP_053560056.1	WP_030189673.1	WP_030179976.1	WP_173963448.1	WP_015035238.1	WP_219611444.1	WP_013002665.1	WP_197924546.1	WP_166624326.1	WP_037653363.1	WP_076685536.1	WP_077193220.1	WP_119989541.1	WP_020940785.1	WP_251057880.1	WP_019326653.1	WP_014673422.1	WP_015610338.1	WP_040252145.1	WP_031128839.1	WP_109891928.1	WP_039633811.1	WP_125936448.1	WP_108008814.1	WP_067435012.1	WP_010035964.1	WP_176576591.1	WP_120051843.1	WP_078633938.1	WP_029387403.1	WP_127179334.1	WP_053133059.1	WP_059250400.1	WP_043441400.1	WP_039654785.1	WP_150511785.1	WP_053557152.1	WP_202591395.1	WP_030387321.1	WP_015578198.1	WP_037795216.1
GCF_008931305.1	Streptomyces coelicolor A3(2)	S. coelicolor/lividans (C9)	WP_011029560.1	WP_117349441.1	WP_003953463.1	WP_143608482.1	WP_176117597.1	WP_225683205.1	WP_053560055.1	WP_030189675.1	WP_003986829.1	WP_100806920.1	WP_015035240.1	WP_219611445.1	WP_013002666.1	WP_102930602.1	WP_166624325.1	WP_106979867.1	WP_076685537.1	WP_033266390.1	WP_119989539.1	WP_020940784.1	WP_215120658.1	WP_029393627.1	WP_107112864.1	WP_015610339.1	WP_040252148.1	WP_031128838.1	WP_109891932.1	WP_039633802.1	WP_125936451.1	WP_108008812.1	WP_107406645.1	WP_010035961.1	WP_176576592.1	WP_120051844.1	WP_078633937.1	WP_029387402.1	WP_127179335.1	WP_053133049.1	WP_094373658.1	WP_043441398.1	WP_039654786.1	WP_150511784.1	WP_005315721.1	WP_030566841.1	WP_030387322.1	WP_015578199.1	WP_008743612.1
GCF_008931305.1	Streptomyces coelicolor A3(2)	S. coelicolor/lividans (C9)	WP_161270150.1	WP_030770559.1	WP_009997129.1	WP_054235144.1	WP_176117595.1	WP_150196987.1	WP_078949693.1	WP_030189678.1	WP_030179972.1	WP_100806922.1	WP_015035243.1	WP_219611447.1	WP_037729124.1	WP_165289011.1	WP_070388384.1	WP_037653359.1	WP_232626742.1	WP_033266392.1	WP_119989537.1	WP_043475874.1	WP_215120660.1	WP_031016160.1	WP_014673419.1	WP_015610341.1	WP_040252158.1	WP_031128835.1	WP_018089728.1	WP_039633797.1	WP_125936453.1	WP_128802257.1	WP_067435002.1	WP_010035957.1	WP_107906077.1	WP_062033639.1	WP_078633936.1	WP_029387399.1	WP_164784944.1	WP_053133041.1	WP_059250408.1	WP_043441394.1	WP_039654788.1	WP_150511782.1	WP_037774345.1	WP_202591396.1	WP_053177270.1	WP_014154855.1	WP_037795213.1
GCF_008931305.1	Streptomyces coelicolor A3(2)	S. coelicolor/lividans (C9)	WP_003974680.1	WP_101281105.1	WP_003953466.1	WP_054235145.1	WP_004929926.1	WP_006126483.1	WP_018489029.1	WP_030113311.1	WP_003986832.1	WP_069870628.1	WP_015035244.1	WP_219611448.1	WP_013002669.1	WP_102930606.1	WP_031038180.1	WP_037653358.1	WP_076685540.1	WP_033266393.1	WP_059142722.1	WP_020940781.1	WP_215120661.1	WP_019326649.1	WP_014673418.1	WP_015610342.1	WP_040252161.1	WP_031128833.1	WP_018089727.1	WP_039633796.1	WP_047017340.1	WP_108008805.1	WP_067434998.1	WP_010035955.1	WP_107906076.1	WP_062033637.1	WP_030785492.1	WP_029387398.1	WP_127179337.1	WP_053133038.1	WP_059250410.1	WP_043441392.1	WP_039654789.1	WP_150511781.1	WP_005315735.1	WP_018511018.1	WP_030387325.1	WP_014154854.1	WP_008743608.1
GCF_008931305.1	Streptomyces coelicolor A3(2)	S. coelicolor/lividans (C9)	WP_003974678.1	WP_030697205.1	WP_003953470.1	WP_054235146.1	WP_004929930.1	WP_030119959.1	WP_003967345.1	WP_030119959.1	WP_003986834.1	WP_069870626.1	WP_015035247.1	WP_219611449.1	WP_013002670.1	WP_030399380.1	WP_031038175.1	WP_037653355.1	WP_076685541.1	WP_033266394.1	WP_059142721.1	WP_020940780.1	WP_215120662.1	WP_019326648.1	WP_014673417.1	WP_015610343.1	WP_040252170.1	WP_031128831.1	WP_018089726.1	WP_039633792.1	WP_125936454.1	WP_128802256.1	WP_053749950.1	WP_010035948.1	WP_107906075.1	WP_020140084.1	WP_030785488.1	WP_029387397.1	WP_127179338.1	WP_053133035.1	WP_014673417.1	WP_043441388.1	WP_039654790.1	WP_030682188.1	WP_005315739.1	WP_030566847.1	WP_030387326.1	WP_014154853.1	WP_008743605.1
GCF_008931305.1	Streptomyces coelicolor A3(2)	S. coelicolor/lividans (C9)	WP_011029570.1	WP_101278663.1	WP_003953438.1	WP_097285233.1	WP_142169903.1	WP_225683181.1	WP_053560024.1	WP_078580548.1	WP_003984365.1	WP_100806923.1	WP_015035257.1	WP_219611470.1	WP_013002685.1	WP_212730487.1	WP_031038163.1	WP_037653349.1	WP_076685546.1	WP_077193225.1	WP_119989535.1	WP_020940771.1	WP_215120670.1	WP_031016154.1	WP_058080970.1	WP_015610375.1	WP_040252180.1	WP_037940130.1	WP_109891946.1	WP_039633782.1	WP_125936455.1	WP_108008790.1	WP_067434958.1	WP_010035933.1	WP_176576601.1	WP_120051849.1	WP_078633933.1	WP_029387389.1	WP_127179345.1	WP_053133021.1	WP_221334480.1	WP_043441365.1	WP_052270097.1	WP_150511775.1	WP_005315773.1	WP_076965947.1	WP_079405314.1	WP_014154836.1	WP_008743822.1
GCF_008931305.1	Streptomyces coelicolor A3(2)	S. coelicolor/lividans (C9)	WP_003974665.1	WP_101278660.1	WP_003961306.1	WP_054235157.1	WP_004929940.1	WP_093444840.1	WP_053560022.1	WP_030119413.1	WP_003984363.1	WP_093701802.1	WP_041662725.1	WP_219611471.1	WP_037722798.1	WP_102930615.1	WP_031038160.1	WP_037653347.1	WP_062776526.1	WP_033266460.1	WP_043237407.1	WP_020940769.1	WP_215120672.1	WP_019326639.1	WP_058083895.1	WP_015610377.1	WP_237282830.1	WP_031133982.1	WP_026169645.1	WP_039633781.1	WP_125936456.1	WP_108008786.1	WP_067434952.1	WP_010035929.1	WP_176576603.1	WP_120051850.1	WP_030785455.1	WP_029387387.1	WP_127179347.1	WP_053133014.1	WP_086697894.1	WP_043441363.1	WP_039654799.1	WP_150511774.1	WP_037774350.1	WP_018510974.1	WP_030387343.1	WP_014154834.1	WP_008743821.1
GCF_008931305.1	Streptomyces coelicolor A3(2)	S. coelicolor/lividans (C9)	WP_003974649.1	WP_101278606.1	WP_003958998.1	WP_143608470.1	WP_142169917.1	WP_225683163.1	WP_053559991.1	WP_030115784.1	WP_030185744.1	WP_100809318.1	WP_015035335.1	WP_219611489.1	WP_037722812.1	WP_212730477.1	WP_037768161.1	WP_037653329.1	WP_076685561.1	WP_077193236.1	WP_107439087.1	WP_020940754.1	WP_215120688.1	WP_164288327.1	WP_014673395.1	WP_015610404.1	WP_040252229.1	WP_031135625.1	WP_109891970.1	WP_039633744.1	WP_125935470.1	WP_108008759.1	WP_067434901.1	WP_010035891.1	WP_176576615.1	WP_120051859.1	WP_078633929.1	WP_242514086.1	WP_127179358.1	WP_053132943.1	WP_059250449.1	WP_174498639.1	WP_043404961.1	WP_150511754.1	WP_005315835.1	WP_202591424.1	WP_053704513.1	WP_014154804.1	WP_047960614.1
GCF_008931305.1	Streptomyces coelicolor A3(2)	S. coelicolor/lividans (C9)	WP_003974639.1	WP_030698086.1	WP_003957793.1	WP_054235179.1	WP_004930004.1	WP_006126571.1	WP_019765779.1	WP_030115771.1	WP_003981857.1	WP_069870573.1	WP_015035348.1	WP_007452526.1	WP_013002721.1	WP_003974639.1	WP_031038094.1	WP_037653316.1	WP_062776459.1	WP_033271470.1	WP_078642072.1	WP_020940738.1	WP_215120700.1	WP_019326611.1	WP_041665295.1	WP_015610417.1	WP_052482447.1	WP_031128821.1	WP_018089673.1	WP_039633724.1	WP_101426513.1	WP_108008737.1	WP_067434856.1	WP_010035858.1	WP_030951488.1	WP_062030420.1	WP_030785368.1	WP_029382077.1	WP_127179368.1	WP_053132917.1	WP_059250490.1	WP_043441306.1	WP_039650923.1	WP_144004064.1	WP_005315908.1	WP_202591427.1	WP_030387373.1	WP_014154792.1	WP_008743883.1
GCF_008931305.1	Streptomyces coelicolor A3(2)	S. coelicolor/lividans (C9)	WP_011029623.1	WP_101279814.1	WP_003961388.1	WP_054235665.1	WP_004930079.1	WP_032764212.1	WP_053559914.1	WP_030196488.1	WP_226048660.1	WP_087684227.1	WP_181399457.1	WP_219614250.1	WP_049875882.1	WP_212730456.1	WP_166625985.1	WP_037653293.1	WP_232626737.1	WP_234386123.1	WP_240450594.1	WP_020940718.1	WP_215120736.1	WP_030975102.1	WP_058080931.1	WP_015610511.1	WP_052483187.1	WP_037937018.1	WP_018089636.1	WP_239010069.1	WP_125939017.1	WP_108008677.1	WP_107406836.1	WP_010035799.1	WP_176579301.1	WP_062030469.1	WP_051780386.1	WP_047122581.1	WP_127179401.1	WP_107291962.1	WP_059250536.1	WP_052454572.1	WP_043433108.1	WP_150515576.1	WP_037776644.1	WP_202591454.1	WP_030390668.1	WP_015578282.1	WP_037794285.1
GCF_008931305.1	Streptomyces coelicolor A3(2)	S. coelicolor/lividans (C9)	WP_003974588.1	WP_030698040.1	WP_003953371.1	WP_054235646.1	WP_073934467.1	WP_006126698.1	WP_019764618.1	WP_030113033.1	WP_003981895.1	WP_037958355.1	WP_015035406.1	WP_007454123.1	WP_013002761.1	WP_007450686.1	WP_031037972.1	WP_037662230.1	WP_062776393.1	WP_030415691.1	WP_020870546.1	WP_020940714.1	WP_215120741.1	WP_019326578.1	WP_014673345.1	WP_015610520.1	WP_040252313.1	WP_031129566.1	WP_018089633.1	WP_039633666.1	WP_047016343.1	WP_108008669.1	WP_067434725.1	WP_010035781.1	WP_004000347.1	WP_062030357.1	WP_030785279.1	WP_029383454.1	WP_127179414.1	WP_053132833.1	WP_059250541.1	WP_043441254.1	WP_039650779.1	WP_030361523.1	WP_005316070.1	WP_030573643.1	WP_030390665.1	WP_014154729.1	WP_008742686.1
GCF_008931305.1	Streptomyces coelicolor A3(2)	S. coelicolor/lividans (C9)	WP_011029632.1	WP_008404015.1	WP_003953365.1	WP_054235642.1	WP_176117548.1	WP_109179688.1	WP_053559895.1	WP_030196505.1	WP_003981902.1	WP_100806951.1	WP_041662754.1	WP_097965487.1	WP_013002765.1	WP_102931534.1	WP_031037956.1	WP_037662222.1	WP_062776377.1	WP_077193261.1	WP_119989472.1	WP_020940709.1	WP_215120745.1	WP_019326575.1	WP_041665291.1	WP_015610526.1	WP_040252321.1	WP_031129571.1	WP_018089625.1	WP_039633654.1	WP_164715992.1	WP_128802233.1	WP_067434716.1	WP_010035764.1	WP_150501701.1	WP_030317818.1	WP_030785268.1	WP_029380846.1	WP_127179419.1	WP_053132821.1	WP_059250547.1	WP_043441239.1	WP_039650788.1	WP_150511718.1	WP_005316092.1	WP_202591463.1	WP_079405274.1	WP_014154724.1	WP_008742675.1
GCF_008931305.1	Streptomyces coelicolor A3(2)	S. coelicolor/lividans (C9)	WP_003974580.1	WP_101281562.1	WP_003961397.1	WP_054235639.1	WP_050782503.1	WP_032764190.1	WP_019765721.1	WP_030113023.1	WP_030184789.1	WP_069870512.1	WP_015035423.1	WP_219614251.1	WP_013002768.1	WP_061444143.1	WP_051159756.1	WP_078967678.1	WP_079107375.1	WP_033271813.1	WP_059143611.1	WP_043475822.1	WP_215120747.1	WP_029393608.1	WP_041665290.1	WP_015610529.1	WP_040252327.1	WP_078915415.1	WP_018089622.1	WP_039633648.1	WP_240662199.1	WP_108008653.1	WP_079164615.1	WP_029180888.1	WP_107906274.1	WP_078616861.1	WP_078636998.1	WP_029386164.1	WP_127179422.1	WP_053132815.1	WP_079081031.1	WP_079162157.1	WP_043406430.1	WP_144004034.1	WP_005316098.1	WP_030573609.1	WP_052877084.1	WP_014154721.1	WP_078489174.1
GCF_008931305.1	Streptomyces coelicolor A3(2)	S. coelicolor/lividans (C9)	WP_003974579.1	WP_117349364.1	WP_003961398.1	WP_054235638.1	WP_176117546.1	WP_150193644.1	WP_019765722.1	WP_030113022.1	WP_003987219.1	WP_069870510.1	WP_015035424.1	WP_007454143.1	WP_013002769.1	WP_102931949.1	WP_166624286.1	WP_037662215.1	WP_076685596.1	WP_033271812.1	WP_078642039.1	WP_020940705.1	WP_215120748.1	WP_136235722.1	WP_058080926.1	WP_015610530.1	WP_040252329.1	WP_031129576.1	WP_018089621.1	WP_039633646.1	WP_125935431.1	WP_128802231.1	WP_067434707.1	WP_010035755.1	WP_030957250.1	WP_062030344.1	WP_078633892.1	WP_029386165.1	WP_127179423.1	WP_053132812.1	WP_059250550.1	WP_043441233.1	WP_039650793.1	WP_150511715.1	WP_037774403.1	WP_030573606.1	WP_030390655.1	WP_014154720.1	WP_008742671.1
GCF_008931305.1	Streptomyces coelicolor A3(2)	S. coelicolor/lividans (C9)	WP_003974562.1	WP_023417711.1	WP_003961419.1	WP_054234406.1	WP_004930147.1	WP_006126763.1	WP_026237999.1	WP_006126763.1	WP_003983182.1	WP_069865056.1	WP_015034308.1	WP_006126763.1	WP_078580182.1	WP_102928061.1	WP_194963004.1	WP_037657807.1	WP_076685617.1	WP_033269634.1	WP_078643001.1	WP_043475805.1	WP_229873153.1	WP_019326552.1	WP_167360877.1	WP_015610578.1	WP_078845087.1	WP_031136749.1	WP_026170093.1	WP_039635501.1	WP_125935410.1	WP_108008589.1	WP_067434624.1	WP_010035683.1	WP_107905963.1	WP_020137688.1	WP_030785137.1	WP_029386176.1	WP_240678184.1	WP_053132778.1	WP_086699773.1	WP_043441210.1	WP_039650854.1	WP_144004003.1	WP_078535318.1	WP_026241229.1	WP_030013555.1	WP_014154707.1	WP_037797775.1
GCF_008931305.1	Streptomyces coelicolor A3(2)	S. coelicolor/lividans (C9)	WP_003974483.1	WP_189341189.1	WP_003961462.1	WP_003974483.1	WP_176117944.1	WP_078489316.1	WP_073780093.1	WP_078609381.1	WP_078575525.1	WP_231981349.1	WP_078508670.1	WP_073746161.1	WP_003974483.1	WP_176154292.1	WP_003974483.1	WP_037658670.1	WP_079107311.1	WP_077192803.1	WP_237299092.1	WP_193384482.1	WP_003974483.1	WP_175438048.1	WP_003974483.1	WP_015609266.1	WP_078844911.1	WP_078915682.1	WP_093645005.1	WP_078875854.1	WP_173534870.1	WP_181362584.1	WP_182449179.1	WP_003974483.1	WP_176575950.1	WP_078852087.1	WP_010353923.1	WP_176572917.1	WP_171480883.1	WP_174532237.1	WP_003974483.1	WP_079162218.1	WP_234367603.1	WP_016640275.1	WP_182327717.1	WP_003968390.1	WP_078626517.1	WP_078494655.1	WP_008738524.1
GCF_008931305.1	Streptomyces coelicolor A3(2)	S. coelicolor/lividans (C9)	WP_011029675.1	WP_101281463.1	WP_029183006.1	WP_079089196.1	WP_004927762.1	WP_225679546.1	WP_053560733.1	WP_078580505.1	WP_078575526.1	WP_079153050.1	WP_106433719.1	WP_210934019.1	WP_013001575.1	WP_212730867.1	WP_037761153.1	WP_037658709.1	WP_076688993.1	WP_033270983.1	WP_119990596.1	WP_020941522.1	WP_215119716.1	WP_019328498.1	WP_014674238.1	WP_043972413.1	WP_052482274.1	WP_031132764.1	WP_204165892.1	WP_078875855.1	WP_125936535.1	WP_108014443.1	WP_067437673.1	WP_010043432.1	WP_107904351.1	WP_062023110.1	WP_030790376.1	WP_029381115.1	WP_127178606.1	WP_053135160.1	WP_221334676.1	WP_043442797.1	WP_039651171.1	WP_150512437.1	WP_005313925.1	WP_032772928.1	WP_079405773.1	WP_037659442.1	WP_200911912.1
GCF_008931305.1	Streptomyces coelicolor A3(2)	S. coelicolor/lividans (C9)	WP_003974480.1	WP_101281464.1	WP_003961463.1	WP_054232110.1	WP_050782617.1	WP_225679548.1	WP_053560734.1	WP_030115712.1	WP_078575532.1	WP_173963242.1	WP_015034347.1	WP_097967031.1	WP_013001574.1	WP_102928743.1	WP_051159421.1	WP_106979983.1	WP_076685062.1	WP_033271017.1	WP_205587756.1	WP_020941523.1	WP_215119715.1	WP_046248932.1	WP_014674239.1	WP_015609264.1	WP_052483124.1	WP_037938186.1	WP_093645009.1	WP_039635150.1	WP_125936534.1	WP_108014444.1	WP_067437674.1	WP_010043429.1	WP_150500527.1	WP_120051336.1	WP_030790373.1	WP_029381114.1	WP_127178605.1	WP_053135162.1	WP_086697163.1	WP_043442799.1	WP_234367602.1	WP_150515671.1	WP_005313922.1	WP_030573825.1	WP_030388081.1	WP_014155631.1	WP_008738522.1
GCF_008931305.1	Streptomyces coelicolor A3(2)	S. coelicolor/lividans (C9)	WP_011029680.1	WP_101277998.1	WP_065757115.1	WP_181650424.1	WP_004927742.1	WP_225679554.1	WP_053560737.1	WP_030192390.1	WP_003980990.1	WP_069865396.1	WP_015034342.1	WP_219610559.1	WP_013001568.1	WP_212730870.1	WP_070388868.1	WP_037658659.1	WP_076685057.1	WP_077192800.1	WP_078642832.1	WP_020941528.1	WP_215119710.1	WP_019328492.1	WP_058081480.1	WP_015609258.1	WP_040249727.1	WP_031132776.1	WP_109890680.1	WP_039635158.1	WP_125936531.1	WP_108014449.1	WP_067437684.1	WP_010043418.1	WP_176575948.1	WP_062023128.1	WP_078634425.1	WP_029381109.1	WP_127178601.1	WP_053135173.1	WP_059251830.1	WP_043442812.1	WP_039651028.1	WP_150512440.1	WP_005313904.1	WP_030573842.1	WP_053177606.1	WP_014155636.1	WP_008738509.1
GCF_008931305.1	Streptomyces coelicolor A3(2)	S. coelicolor/lividans (C9)	WP_003974459.1	WP_101277995.1	WP_003961465.1	WP_095853203.1	WP_004927725.1	WP_093439263.1	WP_053560739.1	WP_030115704.1	WP_003986109.1	WP_100806565.1	WP_015034331.1	WP_007460435.1	WP_013001545.1	WP_212730881.1	WP_166624653.1	WP_037658699.1	WP_076685056.1	WP_077192796.1	WP_078642834.1	WP_020941537.1	WP_215119702.1	WP_019328484.1	WP_014674248.1	WP_043972409.1	WP_040249705.1	WP_031135078.1	WP_018091001.1	WP_039635169.1	WP_125936559.1	WP_128802651.1	WP_067437703.1	WP_010043402.1	WP_150500515.1	WP_062232741.1	WP_078634427.1	WP_029381103.1	WP_127178588.1	WP_053135203.1	WP_059251845.1	WP_043442819.1	WP_039651035.1	WP_150512446.1	WP_005313891.1	WP_030573852.1	WP_030388091.1	WP_014155641.1	WP_008738498.1
GCF_008931305.1	Streptomyces coelicolor A3(2)	S. coelicolor/lividans (C9)	WP_011029692.1	WP_101277994.1	WP_003956173.1	WP_054232128.1	WP_176117953.1	WP_225679556.1	WP_053560740.1	WP_030115703.1	WP_003986108.1	WP_093703553.1	WP_015034330.1	WP_219610558.1	WP_013001544.1	WP_212730882.1	WP_166624654.1	WP_037658696.1	WP_198503375.1	WP_077192795.1	WP_078642835.1	WP_020941538.1	WP_215119701.1	WP_031019359.1	WP_058081484.1	WP_015609254.1	WP_052483122.1	WP_078915819.1	WP_109890674.1	WP_039635171.1	WP_125936560.1	WP_108014456.1	WP_067437704.1	WP_010043399.1	WP_107904325.1	WP_062023151.1	WP_078634428.1	WP_029381102.1	WP_127182656.1	WP_053135205.1	WP_059251847.1	WP_043442821.1	WP_039651037.1	WP_150512447.1	WP_037776425.1	WP_030573856.1	WP_107085048.1	WP_015577606.1	WP_008738493.1
GCF_008931305.1	Streptomyces coelicolor A3(2)	S. coelicolor/lividans (C9)	WP_003974457.1	WP_010639044.1	WP_003956174.1	WP_054232129.1	WP_176117955.1	WP_032782927.1	WP_053560742.1	WP_030192388.1	WP_030183596.1	WP_069865388.1	WP_015034329.1	WP_219610554.1	WP_041669348.1	WP_123625651.1	WP_031034992.1	WP_037658651.1	WP_076685054.1	WP_051733760.1	WP_078642836.1	WP_043476200.1	WP_215119699.1	WP_086875583.1	WP_058081485.1	WP_043972406.1	WP_078844907.1	WP_031135086.1	WP_093645031.1	WP_039635177.1	WP_125936564.1	WP_108014457.1	WP_067437707.1	WP_050810281.1	WP_107904322.1	WP_079069666.1	WP_078634429.1	WP_044383135.1	WP_127178589.1	WP_053135208.1	WP_059251849.1	WP_043442824.1	WP_039651039.1	WP_150512448.1	WP_182327719.1	WP_030573863.1	WP_030388095.1	WP_014155644.1	WP_008738486.1
GCF_008931305.1	Streptomyces coelicolor A3(2)	S. coelicolor/lividans (C9)	WP_003974456.1	WP_008415787.1	WP_009997274.1	WP_054232130.1	WP_040906409.1	WP_030803885.1	WP_053560743.1	WP_030192386.1	WP_003986103.1	WP_069865386.1	WP_015034327.1	WP_073746151.1	WP_013001540.1	WP_003974456.1	WP_031034994.1	WP_037658649.1	WP_030791839.1	WP_033270970.1	WP_014054040.1	WP_020941540.1	WP_033314055.1	WP_019328481.1	WP_014674251.1	WP_010063935.1	WP_040249697.1	WP_069977526.1	WP_018090995.1	WP_039635179.1	WP_125936565.1	WP_108014458.1	WP_067437708.1	WP_010043395.1	WP_030944826.1	WP_020135971.1	WP_030790339.1	WP_029381100.1	WP_127178590.1	WP_053135210.1	WP_059251851.1	WP_043442828.1	WP_039651041.1	WP_030685400.1	WP_005313883.1	WP_010063935.1	WP_030388096.1	WP_014155646.1	WP_008738483.1
GCF_008931305.1	Streptomyces coelicolor A3(2)	S. coelicolor/lividans (C9)	WP_003974443.1	WP_003948780.1	WP_003956183.1	WP_028805073.1	WP_003992177.1	WP_003967102.1	WP_003967102.1	WP_003967102.1	WP_003984261.1	WP_014178671.1	WP_015035453.1	WP_003967102.1	WP_007490911.1	WP_004984723.1	WP_003974443.1	WP_003992177.1	WP_006138897.1	WP_033271381.1	WP_014054052.1	WP_004984723.1	WP_003992177.1	WP_004984723.1	WP_003992177.1	WP_015610594.1	WP_003998944.1	WP_003967102.1	WP_003984261.1	WP_003984261.1	WP_018840208.1	WP_003992177.1	WP_003948780.1	WP_004984723.1	WP_003992177.1	WP_003992177.1	WP_003974443.1	WP_003992177.1	WP_007490911.1	WP_003974443.1	WP_004984723.1	WP_043442843.1	WP_004984723.1	WP_016645643.1	WP_003967102.1	WP_003967102.1	WP_007265804.1	WP_003967102.1	WP_008738468.1
GCF_008931305.1	Streptomyces coelicolor A3(2)	S. coelicolor/lividans (C9)	WP_003974442.1	WP_101277979.1	WP_003956184.1	WP_054232137.1	WP_142169027.1	WP_225683033.1	WP_019762154.1	WP_030196651.1	WP_078575528.1	WP_202543669.1	WP_015035454.1	WP_097964038.1	WP_013001528.1	WP_102929603.1	WP_037761116.1	WP_037658617.1	WP_103557435.1	WP_079271419.1	WP_237299097.1	WP_020941553.1	WP_215119669.1	WP_019328467.1	WP_014674268.1	WP_015610595.1	WP_040256904.1	WP_031129921.1	WP_078518690.1	WP_052286840.1	WP_125936574.1	WP_108014469.1	WP_067437751.1	WP_010043360.1	WP_107904278.1	WP_062023206.1	WP_078634455.1	WP_029381079.1	WP_127178585.1	WP_053135242.1	WP_059251894.1	WP_043442846.1	WP_043404610.1	WP_221515825.1	WP_005313842.1	WP_018510709.1	WP_030388379.1	WP_014154699.1	WP_008738467.1
GCF_008931305.1	Streptomyces coelicolor A3(2)	S. coelicolor/lividans (C9)	WP_011029726.1	WP_101277950.1	WP_065757234.1	WP_143608912.1	WP_176117978.1	WP_093439687.1	WP_019762156.1	WP_030196659.1	WP_003984257.1	WP_069865362.1	WP_015035455.1	WP_219611644.1	WP_013001525.1	WP_102928285.1	WP_166624681.1	WP_037658612.1	WP_076685018.1	WP_033271384.1	WP_119990615.1	WP_020941556.1	WP_215119597.1	WP_019328430.1	WP_058081498.1	WP_015610597.1	WP_040249620.1	WP_031129918.1	WP_109890658.1	WP_039635199.1	WP_125936575.1	WP_108014506.1	WP_067437756.1	WP_010041580.1	WP_176575933.1	WP_062023214.1	WP_078634457.1	WP_029381075.1	WP_127178561.1	WP_053135335.1	WP_059251899.1	WP_043442848.1	WP_039651065.1	WP_150512509.1	WP_005313837.1	WP_076965602.1	WP_030388377.1	WP_015578310.1	WP_008738465.1
GCF_008931305.1	Streptomyces coelicolor A3(2)	S. coelicolor/lividans (C9)	WP_003974389.1	WP_117349930.1	WP_003956189.1	WP_054232146.1	WP_176117983.1	WP_225683029.1	WP_018490703.1	WP_030196686.1	WP_003984254.1	WP_100809261.1	WP_015035457.1	WP_047178195.1	WP_013001522.1	WP_102928291.1	WP_031035149.1	WP_037658609.1	WP_062775106.1	WP_077192782.1	WP_078642850.1	WP_020941558.1	WP_215119586.1	WP_136236010.1	WP_014674276.1	WP_043972983.1	WP_040249614.1	WP_031129916.1	WP_109896226.1	WP_039635202.1	WP_125936576.1	WP_128802671.1	WP_067437760.1	WP_010041567.1	WP_030952945.1	WP_062023230.1	WP_030790210.1	WP_029381069.1	WP_127178556.1	WP_053135346.1	WP_059251903.1	WP_043449001.1	WP_039651067.1	WP_144320371.1	WP_053557035.1	WP_030562097.1	WP_079405792.1	WP_015578313.1	WP_008738458.1
GCF_008931305.1	Streptomyces coelicolor A3(2)	S. coelicolor/lividans (C9)	WP_011029732.1	WP_101278719.1	WP_162925185.1	WP_054232149.1	WP_142168970.1	WP_032764076.1	WP_053559835.1	WP_030196709.1	WP_003984247.1	WP_079258541.1	WP_015035461.1	WP_219611655.1	WP_013001517.1	WP_212730897.1	WP_031035162.1	WP_037658599.1	WP_062780252.1	WP_033271391.1	WP_119990623.1	WP_020941563.1	WP_215119583.1	WP_031020979.1	WP_107112886.1	WP_015610614.1	WP_040249604.1	WP_031129911.1	WP_018090975.1	WP_052286841.1	WP_125939180.1	WP_108014516.1	WP_079164737.1	WP_029181285.1	WP_107904250.1	WP_062232797.1	WP_030790199.1	WP_029381066.1	WP_127178554.1	WP_079030336.1	WP_059251911.1	WP_043449006.1	WP_086083317.1	WP_150512513.1	WP_037774025.1	WP_030562084.1	WP_030388362.1	WP_015578316.1	WP_037791379.1
GCF_008931305.1	Streptomyces coelicolor A3(2)	S. coelicolor/lividans (C9)	WP_011029733.1	WP_101278718.1	WP_003956197.1	WP_143602559.1	WP_121547081.1	WP_225683025.1	WP_053559834.1	WP_030112934.1	WP_030184582.1	WP_069865349.1	WP_015035464.1	WP_219611656.1	WP_013001516.1	WP_102928296.1	WP_031035165.1	WP_037658596.1	WP_198503401.1	WP_077192778.1	WP_078647577.1	WP_020941565.1	WP_215119581.1	WP_019328419.1	WP_107112995.1	WP_015610616.1	WP_052482260.1	WP_051839183.1	WP_109890652.1	WP_039635214.1	WP_125936578.1	WP_108014517.1	WP_067437766.1	WP_010041552.1	WP_107904248.1	WP_062023237.1	WP_078634461.1	WP_029381064.1	WP_127178553.1	WP_053135359.1	WP_221334689.1	WP_043442861.1	WP_039651075.1	WP_150512515.1	WP_005313802.1	WP_030562082.1	WP_030388361.1	WP_015578319.1	WP_008738434.1
GCF_008931305.1	Streptomyces coelicolor A3(2)	S. coelicolor/lividans (C9)	WP_011029734.1	WP_101278717.1	WP_003961473.1	WP_054232151.1	WP_121547082.1	WP_225683024.1	WP_053559833.1	WP_030112933.1	WP_003984243.1	WP_099014525.1	WP_015035465.1	WP_219611657.1	WP_013001515.1	WP_212730898.1	WP_031035166.1	WP_037658595.1	WP_198503402.1	WP_033271395.1	WP_119990625.1	WP_020941566.1	WP_215119578.1	WP_030977303.1	WP_014674283.1	WP_015610617.1	WP_040249593.1	WP_031129907.1	WP_174876377.1	WP_039635215.1	WP_047017474.1	WP_108014518.1	WP_067437768.1	WP_010041549.1	WP_107904246.1	WP_062023239.1	WP_078634462.1	WP_029381063.1	WP_127178552.1	WP_053135362.1	WP_059251915.1	WP_043442863.1	WP_039651077.1	WP_150512516.1	WP_005313799.1	WP_030562080.1	WP_051779543.1	WP_014154687.1	WP_008738432.1
GCF_008931305.1	Streptomyces coelicolor A3(2)	S. coelicolor/lividans (C9)	WP_011029736.1	WP_101278715.1	WP_003956202.1	WP_143608919.1	WP_142168966.1	WP_078566603.1	WP_053559829.1	WP_030196715.1	WP_003983358.1	WP_202542975.1	WP_015035469.1	WP_219611660.1	WP_013001511.1	WP_125629314.1	WP_037761043.1	WP_037658579.1	WP_198505105.1	WP_033271399.1	WP_237299944.1	WP_020941570.1	WP_215119575.1	WP_136236013.1	WP_058081508.1	WP_015610621.1	WP_040249581.1	WP_031129902.1	WP_204165891.1	WP_039635223.1	WP_125936580.1	WP_108014522.1	WP_067437777.1	WP_010041537.1	WP_107904238.1	WP_120051307.1	WP_078634465.1	WP_029381059.1	WP_127178548.1	WP_053135374.1	WP_059251923.1	WP_043442873.1	WP_039651085.1	WP_184925777.1	WP_037774022.1	WP_106980141.1	WP_053176172.1	WP_015578322.1	WP_008738421.1
GCF_008931305.1	Streptomyces coelicolor A3(2)	S. coelicolor/lividans (C9)	WP_231909192.1	WP_101278714.1	WP_003961475.1	WP_054232155.1	WP_004927574.1	WP_093440682.1	WP_053559828.1	WP_063754495.1	WP_003983359.1	WP_231981347.1	WP_041662757.1	WP_219611661.1	WP_013001510.1	WP_212730900.1	WP_051159445.1	WP_037658578.1	WP_232626804.1	WP_180290054.1	WP_203348501.1	WP_020941571.1	WP_215119574.1	WP_019328412.1	WP_014674288.1	WP_043973000.1	WP_237282706.1	WP_031129901.1	WP_018090966.1	WP_203232567.1	WP_125936581.1	WP_108014523.1	WP_067437779.1	WP_010041534.1	WP_107904236.1	WP_020120587.1	WP_078634466.1	WP_029381058.1	WP_093829097.1	WP_053135377.1	WP_059251925.1	WP_043442876.1	WP_039651087.1	WP_229879046.1	WP_037774021.1	WP_076965610.1	WP_053176170.1	WP_014154682.1	WP_037791373.1
GCF_008931305.1	Streptomyces coelicolor A3(2)	S. coelicolor/lividans (C9)	WP_011029738.1	WP_101278713.1	WP_003961476.1	WP_097285789.1	WP_142168964.1	WP_088577333.1	WP_053559827.1	WP_030112926.1	WP_003983360.1	WP_069865337.1	WP_015035471.1	WP_050361036.1	WP_013001509.1	WP_102928025.1	WP_037761041.1	WP_037658577.1	WP_076685010.1	WP_033271401.1	WP_119990633.1	WP_020941572.1	WP_215119573.1	WP_030977294.1	WP_058081509.1	WP_015610623.1	WP_040249578.1	WP_031129899.1	WP_109890648.1	WP_039635227.1	WP_125936582.1	WP_108014524.1	WP_067437781.1	WP_010041529.1	WP_150500466.1	WP_062023249.1	WP_030790171.1	WP_029381057.1	WP_127178547.1	WP_053135380.1	WP_221334691.1	WP_043442878.1	WP_039651089.1	WP_150512521.1	WP_005313774.1	WP_030562067.1	WP_030388354.1	WP_014154681.1	WP_008738418.1
GCF_008931305.1	Streptomyces coelicolor A3(2)	S. coelicolor/lividans (C9)	WP_003974374.1	WP_003948727.1	WP_003956205.1	WP_018568277.1	WP_004927567.1	WP_003967074.1	WP_018490724.1	WP_007451729.1	WP_003983361.1	WP_009715954.1	WP_015035472.1	WP_007451729.1	WP_005481399.1	WP_006133113.1	WP_006133113.1	WP_037658575.1	WP_062780258.1	WP_018090964.1	WP_014054072.1	WP_020941573.1	WP_003992252.1	WP_004927567.1	WP_030641022.1	WP_015610624.1	WP_006133113.1	WP_031129898.1	WP_018090964.1	WP_039635229.1	WP_047017481.1	WP_046585936.1	WP_030401737.1	WP_003992252.1	WP_107904232.1	WP_003974374.1	WP_015658544.1	WP_029381056.1	WP_093829093.1	WP_003974374.1	WP_028420845.1	WP_043442880.1	WP_039651090.1	WP_030678055.1	WP_005313772.1	WP_018510682.1	WP_030016652.1	WP_014154680.1	WP_008738417.1
GCF_008931305.1	Streptomyces coelicolor A3(2)	S. coelicolor/lividans (C9)	WP_003974373.1	WP_117349936.1	WP_003956206.1	WP_097285790.1	WP_176117986.1	WP_225683022.1	WP_053559826.1	WP_030196718.1	WP_003983362.1	WP_069865335.1	WP_015035473.1	WP_219611662.1	WP_013001508.1	WP_102928024.1	WP_037761039.1	WP_037658573.1	WP_076685009.1	WP_077192776.1	WP_119990635.1	WP_020941574.1	WP_215119572.1	WP_030977293.1	WP_058081510.1	WP_015610625.1	WP_040249570.1	WP_031129897.1	WP_109890646.1	WP_039635231.1	WP_125936583.1	WP_108014525.1	WP_067437783.1	WP_010041528.1	WP_150500464.1	WP_120051306.1	WP_030790161.1	WP_029381055.1	WP_127178546.1	WP_053135383.1	WP_059251930.1	WP_043442882.1	WP_039651092.1	WP_150512522.1	WP_053557031.1	WP_030562065.1	WP_079405797.1	WP_014154679.1	WP_008738416.1
GCF_008931305.1	Streptomyces coelicolor A3(2)	S. coelicolor/lividans (C9)	WP_003974372.1	WP_101278711.1	WP_003961477.1	WP_060901534.1	WP_142168960.1	WP_032779461.1	WP_019764695.1	WP_030112924.1	WP_003983363.1	WP_069865333.1	WP_015035474.1	WP_050361035.1	WP_013001507.1	WP_102928023.1	WP_031035180.1	WP_037658571.1	WP_198503404.1	WP_033271403.1	WP_078642861.1	WP_020941575.1	WP_215119570.1	WP_062130503.1	WP_058081511.1	WP_015610626.1	WP_040249567.1	WP_031129896.1	WP_109890644.1	WP_039635233.1	WP_125936584.1	WP_108014526.1	WP_067437785.1	WP_010041527.1	WP_107904228.1	WP_120051305.1	WP_030790159.1	WP_029381054.1	WP_127178545.1	WP_053135385.1	WP_059251932.1	WP_043442885.1	WP_039651093.1	WP_150512523.1	WP_005313766.1	WP_030562063.1	WP_030388352.1	WP_015578323.1	WP_037791371.1
GCF_008931305.1	Streptomyces coelicolor A3(2)	S. coelicolor/lividans (C9)	WP_003974364.1	WP_117349939.1	WP_003956211.1	WP_054232168.1	WP_004927530.1	WP_093440661.1	WP_053559819.1	WP_030112914.1	WP_003983371.1	WP_069865321.1	WP_015035483.1	WP_219611667.1	WP_013001494.1	WP_102928016.1	WP_031044227.1	WP_037658551.1	WP_198503410.1	WP_077192773.1	WP_078642868.1	WP_020941584.1	WP_215119549.1	WP_030977254.1	WP_058081518.1	WP_015610633.1	WP_040252544.1	WP_031136827.1	WP_018090956.1	WP_039635241.1	WP_125936586.1	WP_108014540.1	WP_067437810.1	WP_010041481.1	WP_176575920.1	WP_030322013.1	WP_030790099.1	WP_029383348.1	WP_127178533.1	WP_053135438.1	WP_059251948.1	WP_043442905.1	WP_039651132.1	WP_150512531.1	WP_005313750.1	WP_030562047.1	WP_030388338.1	WP_014154670.1	WP_008738403.1
GCF_008931305.1	Streptomyces coelicolor A3(2)	S. coelicolor/lividans (C9)	WP_011029756.1	WP_095712155.1	WP_003961490.1	WP_060901522.1	WP_121547119.1	WP_100559019.1	WP_053559799.1	WP_030198303.1	WP_003986268.1	WP_069865290.1	WP_015035508.1	WP_219611708.1	WP_013001463.1	WP_212730921.1	WP_166624698.1	WP_037663316.1	WP_076684988.1	WP_033269734.1	WP_078642881.1	WP_020941602.1	WP_215119518.1	WP_019328376.1	WP_058081531.1	WP_015610666.1	WP_040252594.1	WP_031132302.1	WP_093640309.1	WP_039641386.1	WP_125936600.1	WP_108014558.1	WP_067437858.1	WP_010049241.1	WP_176575905.1	WP_062023325.1	WP_030788408.1	WP_029386315.1	WP_127178518.1	WP_053135487.1	WP_086700402.1	WP_043442933.1	WP_039656314.1	WP_150512553.1	WP_005313708.1	WP_030561964.1	WP_030388324.1	WP_015578345.1	WP_037798012.1
GCF_008931305.1	Streptomyces coelicolor A3(2)	S. coelicolor/lividans (C9)	WP_011029757.1	WP_101278682.1	WP_003961493.1	WP_143608932.1	WP_004927473.1	WP_032763997.1	WP_053559796.1	WP_030120078.1	WP_003986265.1	WP_093705376.1	WP_015035511.1	WP_219611711.1	WP_013001460.1	WP_102930256.1	WP_037760991.1	WP_037663320.1	WP_076684986.1	WP_077192763.1	WP_119990660.1	WP_020941605.1	WP_215119513.1	WP_030977213.1	WP_014674322.1	WP_015610669.1	WP_040252595.1	WP_031132308.1	WP_018090936.1	WP_039635273.1	WP_125936602.1	WP_108014560.1	WP_067437864.1	WP_010049234.1	WP_030947598.1	WP_120051280.1	WP_030788400.1	WP_029383623.1	WP_127178516.1	WP_053135493.1	WP_059251985.1	WP_043442937.1	WP_039656311.1	WP_150512556.1	WP_037774008.1	WP_030561959.1	WP_030388321.1	WP_015578348.1	WP_037798018.1
GCF_008931305.1	Streptomyces coelicolor A3(2)	S. coelicolor/lividans (C9)	WP_011029758.1	WP_101278681.1	WP_003961494.1	WP_054228322.1	WP_176118015.1	WP_225683000.1	WP_053559795.1	WP_030198294.1	WP_003986264.1	WP_100806548.1	WP_015035512.1	WP_219611712.1	WP_013001459.1	WP_102930255.1	WP_166624699.1	WP_037663321.1	WP_198503423.1	WP_077192762.1	WP_119990662.1	WP_020941606.1	WP_215119512.1	WP_019328372.1	WP_058081533.1	WP_015610670.1	WP_040252597.1	WP_031132310.1	WP_109890622.1	WP_039635274.1	WP_125936603.1	WP_128802690.1	WP_067437866.1	WP_010049231.1	WP_176575903.1	WP_120051279.1	WP_030788397.1	WP_029383624.1	WP_127178515.1	WP_053135496.1	WP_094373346.1	WP_043442938.1	WP_043431933.1	WP_150512557.1	WP_005313697.1	WP_202591526.1	WP_079405813.1	WP_015578349.1	WP_037798019.1
GCF_008931305.1	Streptomyces coelicolor A3(2)	S. coelicolor/lividans (C9)	WP_011029759.1	WP_101278680.1	WP_003961495.1	WP_143608933.1	WP_176118016.1	WP_225682999.1	WP_078949676.1	WP_030198291.1	WP_003986263.1	WP_100806547.1	WP_041662765.1	WP_257895508.1	WP_013001458.1	WP_212730924.1	WP_166624700.1	WP_037663324.1	WP_198503424.1	WP_033269765.1	WP_119990664.1	WP_020941607.1	WP_215119511.1	WP_046251042.1	WP_058081534.1	WP_015610671.1	WP_040252599.1	WP_031132312.1	WP_109890620.1	WP_039641388.1	WP_125938107.1	WP_128802691.1	WP_067437868.1	WP_010049230.1	WP_176575902.1	WP_120051278.1	WP_030788394.1	WP_029383625.1	WP_127178514.1	WP_053135499.1	WP_059251990.1	WP_043442940.1	WP_043408851.1	WP_150512558.1	WP_005313695.1	WP_202591527.1	WP_053704228.1	WP_030877844.1	WP_037798021.1
GCF_008931305.1	Streptomyces coelicolor A3(2)	S. coelicolor/lividans (C9)	WP_003974333.1	WP_003948676.1	WP_003956490.1	WP_054228329.1	WP_004927449.1	WP_225682995.1	WP_019764830.1	WP_030112856.1	WP_003986256.1	WP_100806545.1	WP_015035522.1	WP_097965115.1	WP_013001452.1	WP_102930249.1	WP_031044317.1	WP_037663331.1	WP_062780290.1	WP_033269726.1	WP_078642890.1	WP_020941614.1	WP_215119503.1	WP_019328366.1	WP_014674332.1	WP_015610680.1	WP_040252613.1	WP_031132326.1	WP_018090929.1	WP_039635280.1	WP_164716078.1	WP_108014568.1	WP_067437880.1	WP_010049223.1	WP_107904154.1	WP_062023344.1	WP_030788376.1	WP_029383630.1	WP_127178508.1	WP_053135519.1	WP_059252003.1	WP_043442953.1	WP_039656297.1	WP_030684979.1	WP_005313676.1	WP_018510616.1	WP_030009008.1	WP_014154639.1	WP_037798029.1
GCF_008931305.1	Streptomyces coelicolor A3(2)	S. coelicolor/lividans (C9)	WP_003948671.1	WP_003956487.1	WP_003956487.1	WP_004571794.1	WP_003948671.1	WP_003956487.1	WP_003956487.1	WP_003956487.1	WP_004571794.1	WP_009715907.1	WP_003956487.1	WP_003956487.1	WP_003948671.1	WP_003948671.1	WP_003948671.1	WP_003948671.1	WP_003948671.1	WP_006604855.1	WP_009715907.1	WP_003948671.1	WP_003948671.1	WP_003948671.1	WP_003948671.1	WP_003956487.1	WP_003948671.1	WP_003948671.1	WP_006604855.1	WP_004571794.1	WP_004571794.1	WP_003948671.1	WP_006347275.1	WP_003948671.1	WP_003948671.1	WP_018834916.1	WP_003948671.1	WP_003948671.1	WP_003948671.1	WP_003948671.1	WP_003948671.1	WP_003948671.1	WP_003948671.1	WP_003956487.1	WP_003956487.1	WP_003956487.1	WP_003956487.1	WP_003956487.1	WP_007265873.1
GCF_008931305.1	Streptomyces coelicolor A3(2)	S. coelicolor/lividans (C9)	WP_011029785.1	WP_003948669.1	WP_003956485.1	WP_060899259.1	WP_004927372.1	WP_006126862.1	WP_019765116.1	WP_030198273.1	WP_004571796.1	WP_069865254.1	WP_015035526.1	WP_047178266.1	WP_013001446.1	WP_102932637.1	WP_031044389.1	WP_037663347.1	WP_062780294.1	WP_033269722.1	WP_119990711.1	WP_020941647.1	WP_215124279.1	WP_019328344.1	WP_058081543.1	WP_043973033.1	WP_040252622.1	WP_031134761.1	WP_109890606.1	WP_039635291.1	WP_047017514.1	WP_108014575.1	WP_067437886.1	WP_010036813.1	WP_176575896.1	WP_120051271.1	WP_030788356.1	WP_029383641.1	WP_127178502.1	WP_053135532.1	WP_059252014.1	WP_043442966.1	WP_039656279.1	WP_150512566.1	WP_005313656.1	WP_030561935.1	WP_079405822.1	WP_015578362.1	WP_037798039.1
GCF_008931305.1	Streptomyces coelicolor A3(2)	S. coelicolor/lividans (C9)	WP_003974317.1	WP_003948664.1	WP_003956481.1	WP_060901504.1	WP_004927364.1	WP_010071801.1	WP_018490786.1	WP_030112845.1	WP_004571800.1	WP_069865248.1	WP_015035534.1	WP_007445927.1	WP_013001442.1	WP_007443916.1	WP_031045756.1	WP_172636883.1	WP_062780300.1	WP_033269719.1	WP_043235335.1	WP_020941654.1	WP_215119482.1	WP_030970218.1	WP_014674349.1	WP_015610690.1	WP_040252627.1	WP_031132838.1	WP_018090919.1	WP_039635301.1	WP_027771083.1	WP_108014582.1	WP_067437899.1	WP_010036800.1	WP_030955320.1	WP_020135829.1	WP_030788344.1	WP_029386972.1	WP_127178496.1	WP_053135550.1	WP_059252026.1	WP_043442975.1	WP_039656270.1	WP_150512573.1	WP_005313636.1	WP_030561924.1	WP_030388883.1	WP_015578365.1	WP_037792022.1
GCF_008931305.1	Streptomyces coelicolor A3(2)	S. coelicolor/lividans (C9)	WP_003974315.1	WP_003948662.1	WP_003956479.1	WP_030359033.1	WP_004927359.1	WP_006126872.1	WP_006126872.1	WP_030112843.1	WP_004571802.1	WP_020869305.1	WP_015035536.1	WP_024494105.1	WP_005481290.1	WP_003974315.1	WP_003974315.1	WP_037657523.1	WP_030782612.1	WP_030803101.1	WP_044571693.1	WP_020941656.1	WP_031141270.1	WP_006130605.1	WP_014674351.1	WP_015610692.1	WP_040252631.1	WP_023587070.1	WP_009715899.1	WP_004941595.1	WP_018834878.1	WP_108014584.1	WP_030671915.1	WP_010036796.1	WP_016645192.1	WP_030317334.1	WP_030317334.1	WP_028420794.1	WP_030671915.1	WP_006130605.1	WP_030747472.1	WP_043442978.1	WP_039656267.1	WP_016645192.1	WP_005313632.1	WP_010058817.1	WP_030008445.1	WP_014154605.1	WP_008739735.1
GCF_008931305.1	Streptomyces coelicolor A3(2)	S. coelicolor/lividans (C9)	WP_003974314.1	WP_003948661.1	WP_003956478.1	WP_060901502.1	WP_121547143.1	WP_006126873.1	WP_019765122.1	WP_030112842.1	WP_004571803.1	WP_069865244.1	WP_015035537.1	WP_007445923.1	WP_005481289.1	WP_030145437.1	WP_031045752.1	WP_037657526.1	WP_055547823.1	WP_033269717.1	WP_014054147.1	WP_020941657.1	WP_215119478.1	WP_019329683.1	WP_014674352.1	WP_015610693.1	WP_040252633.1	WP_031132834.1	WP_018090917.1	WP_039635306.1	WP_047017546.1	WP_108014585.1	WP_067437903.1	WP_010036794.1	WP_107904126.1	WP_062023363.1	WP_030788341.1	WP_029386970.1	WP_127178494.1	WP_053135556.1	WP_059252031.1	WP_043442980.1	WP_039656265.1	WP_150512576.1	WP_005313630.1	WP_030561920.1	WP_030388881.1	WP_014154604.1	WP_008739733.1
GCF_008931305.1	Streptomyces coelicolor A3(2)	S. coelicolor/lividans (C9)	WP_003974310.1	WP_030697570.1	WP_003961506.1	WP_143608947.1	WP_004927351.1	WP_065484998.1	WP_019765123.1	WP_030112839.1	WP_004571806.1	WP_069865238.1	WP_015035540.1	WP_219611725.1	WP_086016332.1	WP_102931489.1	WP_031045738.1	WP_037657531.1	WP_062780304.1	WP_033269714.1	WP_014054150.1	WP_020941660.1	WP_215119469.1	WP_019329678.1	WP_014674355.1	WP_015610695.1	WP_040252643.1	WP_031132830.1	WP_018090915.1	WP_039635312.1	WP_047017548.1	WP_108014624.1	WP_067437909.1	WP_003998852.1	WP_107905264.1	WP_020135821.1	WP_078634521.1	WP_029386967.1	WP_216626895.1	WP_053135567.1	WP_059252035.1	WP_043442989.1	WP_039656259.1	WP_144320454.1	WP_005313624.1	WP_010058811.1	WP_030388878.1	WP_014154602.1	WP_037792014.1
GCF_008931305.1	Streptomyces coelicolor A3(2)	S. coelicolor/lividans (C9)	WP_011029792.1	WP_010638872.1	WP_009997288.1	WP_099921153.1	WP_040906349.1	WP_032763966.1	WP_053559786.1	WP_003966995.1	WP_004571807.1	WP_069865236.1	WP_041662771.1	WP_219611726.1	WP_013001438.1	WP_102931490.1	WP_031045735.1	WP_037657535.1	WP_062780305.1	WP_033269713.1	WP_078642905.1	WP_020941661.1	WP_215119468.1	WP_019329677.1	WP_014674356.1	WP_015610696.1	WP_040252645.1	WP_031132828.1	WP_018090914.1	WP_039635314.1	WP_125936638.1	WP_108014589.1	WP_067437911.1	WP_010036784.1	WP_107904121.1	WP_062023372.1	WP_030788332.1	WP_029386966.1	WP_127178490.1	WP_053135571.1	WP_059252038.1	WP_043442990.1	WP_039656258.1	WP_150512580.1	WP_037773997.1	WP_030561917.1	WP_079405829.1	WP_014154601.1	WP_008739728.1
GCF_008931305.1	Streptomyces coelicolor A3(2)	S. coelicolor/lividans (C9)	WP_003974308.1	WP_101278669.1	WP_065757109.1	WP_095853118.1	WP_004927345.1	WP_006126878.1	WP_018490792.1	WP_030112838.1	WP_004571808.1	WP_069865234.1	WP_015035542.1	WP_219611727.1	WP_013001437.1	WP_102931491.1	WP_037760883.1	WP_037657538.1	WP_062780306.1	WP_033269712.1	WP_078642906.1	WP_020941662.1	WP_215119466.1	WP_019329676.1	WP_014674357.1	WP_015610697.1	WP_040252647.1	WP_031132826.1	WP_018090913.1	WP_039635315.1	WP_125936639.1	WP_108014590.1	WP_067437913.1	WP_010036783.1	WP_107904119.1	WP_062233013.1	WP_030788329.1	WP_029386965.1	WP_127178489.1	WP_053135573.1	WP_221334710.1	WP_043442992.1	WP_039656257.1	WP_150512581.1	WP_005313618.1	WP_030561915.1	WP_030388876.1	WP_014154600.1	WP_008739726.1
GCF_008931305.1	Streptomyces coelicolor A3(2)	S. coelicolor/lividans (C9)	WP_003948652.1	WP_003948652.1	WP_065757108.1	WP_003948652.1	WP_003948652.1	WP_003948652.1	WP_003948652.1	WP_003948652.1	WP_003948652.1	WP_014054153.1	WP_003948652.1	WP_003948652.1	WP_003948652.1	WP_003948652.1	WP_003948652.1	WP_003948652.1	WP_003948652.1	WP_003948652.1	WP_014054153.1	WP_003948652.1	WP_003948652.1	WP_003948652.1	WP_003948652.1	WP_003948652.1	WP_003948652.1	WP_003948652.1	WP_003948652.1	WP_003948652.1	WP_003948652.1	WP_003948652.1	WP_007823146.1	WP_003948652.1	WP_003948652.1	WP_003948652.1	WP_003948652.1	WP_003948652.1	WP_003948652.1	WP_003948652.1	WP_003948652.1	WP_030422047.1	WP_003948652.1	WP_003948652.1	WP_003948652.1	WP_003948652.1	WP_007265893.1	WP_003948652.1	WP_007265893.1
GCF_008931305.1	Streptomyces coelicolor A3(2)	S. coelicolor/lividans (C9)	WP_003974303.1	WP_003948651.1	WP_003956472.1	WP_003992340.1	WP_003992340.1	WP_003966970.1	WP_003966970.1	WP_003966970.1	WP_004571813.1	WP_014178748.1	WP_015035567.1	WP_219611728.1	WP_005481264.1	WP_003974303.1	WP_031045724.1	WP_003992340.1	WP_003974303.1	WP_004571813.1	WP_078642907.1	WP_005481264.1	WP_003992340.1	WP_003974303.1	WP_014674364.1	WP_007445917.1	WP_003998848.1	WP_023587042.1	WP_004571813.1	WP_018538761.1	WP_027771073.1	WP_003992340.1	WP_003992340.1	WP_003998848.1	WP_003992340.1	WP_007384059.1	WP_030788318.1	WP_029386961.1	WP_003992340.1	WP_003974303.1	WP_003998848.1	WP_003992340.1	WP_003998848.1	WP_003974303.1	WP_005313615.1	WP_003966970.1	WP_007265894.1	WP_014154599.1	WP_007265894.1
GCF_008931305.1	Streptomyces coelicolor A3(2)	S. coelicolor/lividans (C9)	WP_003948644.1	WP_003948644.1	WP_003948644.1	WP_003948644.1	WP_003948644.1	WP_003948644.1	WP_003948644.1	WP_003948644.1	WP_004571821.1	WP_003948644.1	WP_003948644.1	WP_003948644.1	WP_003948644.1	WP_003948644.1	WP_003948644.1	WP_003948644.1	WP_003948644.1	WP_003948644.1	WP_003948644.1	WP_003948644.1	WP_003948644.1	WP_003948644.1	WP_003948644.1	WP_003948644.1	WP_014054162.1	WP_003948644.1	WP_003948644.1	WP_003948644.1	WP_003948644.1	WP_003948644.1	WP_003948644.1	WP_003948644.1	WP_003948644.1	WP_003948644.1	WP_003948644.1	WP_003948644.1	WP_003948644.1	WP_003948644.1	WP_003948644.1	WP_003948644.1	WP_003948644.1	WP_003948644.1	WP_003948644.1	WP_003948644.1	WP_003948644.1	WP_003948644.1	WP_003948644.1
GCF_008931305.1	Streptomyces coelicolor A3(2)	S. coelicolor/lividans (C9)	WP_003974267.1	WP_117349968.1	WP_003956465.1	WP_030619125.1	WP_121547159.1	WP_006126884.1	WP_053559769.1	WP_030112814.1	WP_004571822.1	WP_069865644.1	WP_041664123.1	WP_015610723.1	WP_005481233.1	WP_102929061.1	WP_031041568.1	WP_005481233.1	WP_030782583.1	WP_006604873.1	WP_078647580.1	WP_005481233.1	WP_215119440.1	WP_019329642.1	WP_014674369.1	WP_015610723.1	WP_040252674.1	WP_031129712.1	WP_018090903.1	WP_039635350.1	WP_018834848.1	WP_046732368.1	WP_067437930.1	WP_010036739.1	WP_030952368.1	WP_120051253.1	WP_007384065.1	WP_029380970.1	WP_093824849.1	WP_053135618.1	WP_059252066.1	WP_043443022.1	WP_039656238.1	WP_030359023.1	WP_005313592.1	WP_003966960.1	WP_007265899.1	WP_014154591.1	WP_008739720.1
GCF_008931305.1	Streptomyces coelicolor A3(2)	S. coelicolor/lividans (C9)	WP_003974266.1	WP_101276715.1	WP_003961508.1	WP_060900353.1	WP_004927287.1	WP_032763954.1	WP_018490819.1	WP_030112813.1	WP_004571823.1	WP_069865212.1	WP_015035574.1	WP_219611736.1	WP_013001417.1	WP_061443025.1	WP_031041566.1	WP_037657555.1	WP_062775135.1	WP_033269708.1	WP_119990727.1	WP_020941672.1	WP_189728748.1	WP_019329641.1	WP_014674370.1	WP_015610724.1	WP_040252676.1	WP_031129711.1	WP_018090902.1	WP_039635352.1	WP_047017564.1	WP_108014593.1	WP_067437932.1	WP_010036738.1	WP_107904103.1	WP_062023383.1	WP_030788285.1	WP_029380971.1	WP_127178485.1	WP_053135621.1	WP_059252068.1	WP_043443024.1	WP_039656237.1	WP_144320458.1	WP_037773993.1	WP_030561902.1	WP_030388861.1	WP_014154590.1	WP_008739719.1
GCF_008931305.1	Streptomyces coelicolor A3(2)	S. coelicolor/lividans (C9)	WP_003974265.1	WP_003948641.1	WP_003961509.1	WP_097285857.1	WP_004927284.1	WP_003966958.1	WP_003966958.1	WP_003966958.1	WP_004571824.1	WP_069865211.1	WP_015035575.1	WP_219611737.1	WP_013001416.1	WP_007443985.1	WP_003974265.1	WP_037657557.1	WP_055564827.1	WP_033269707.1	WP_078642914.1	WP_020941673.1	WP_031105224.1	WP_019329640.1	WP_014674371.1	WP_007446738.1	WP_040252678.1	WP_031129709.1	WP_018090901.1	WP_039635354.1	WP_047017565.1	WP_108014594.1	WP_067437934.1	WP_010036733.1	WP_030952372.1	WP_062023384.1	WP_030788283.1	WP_029380972.1	WP_127178484.1	WP_007443985.1	WP_014674371.1	WP_043443025.1	WP_039656235.1	WP_030685476.1	WP_005313587.1	WP_007446738.1	WP_007265901.1	WP_014154589.1	WP_037792012.1
GCF_008931305.1	Streptomyces coelicolor A3(2)	S. coelicolor/lividans (C9)	WP_003974264.1	WP_003948640.1	WP_003956462.1	WP_097285858.1	WP_004927281.1	WP_006126887.1	WP_003966957.1	WP_030112812.1	WP_004571825.1	WP_069865209.1	WP_015035576.1	WP_219611738.1	WP_005481225.1	WP_030400225.1	WP_031041563.1	WP_030811669.1	WP_062775138.1	WP_006604876.1	WP_078642915.1	WP_020941674.1	WP_031141294.1	WP_019329639.1	WP_041665436.1	WP_015610725.1	WP_040252680.1	WP_010473951.1	WP_018090900.1	WP_016571056.1	WP_047017566.1	WP_016434624.1	WP_055614926.1	WP_010036731.1	WP_007494772.1	WP_007384068.1	WP_030788280.1	WP_029380973.1	WP_093824855.1	WP_053135624.1	WP_030601203.1	WP_043443027.1	WP_039656233.1	WP_030685474.1	WP_005313586.1	WP_018510594.1	WP_030388860.1	WP_014154588.1	WP_008739715.1
GCF_008931305.1	Streptomyces coelicolor A3(2)	S. coelicolor/lividans (C9)	WP_003974263.1	WP_003948639.1	WP_003956461.1	WP_075028518.1	WP_003948639.1	WP_003966956.1	WP_019765149.1	WP_003966956.1	WP_004571826.1	WP_020869258.1	WP_015035577.1	WP_023539342.1	WP_013001415.1	WP_003974263.1	WP_031041561.1	WP_003974263.1	WP_062775140.1	WP_018090899.1	WP_014178772.1	WP_003992359.1	WP_003992359.1	WP_010036728.1	WP_041665437.1	WP_015610726.1	WP_010986346.1	WP_004984529.1	WP_018090899.1	WP_016571057.1	WP_027772222.1	WP_016434625.1	WP_057607913.1	WP_010036728.1	WP_030952374.1	WP_007384069.1	WP_030788278.1	WP_006130777.1	WP_007384069.1	WP_003974263.1	WP_059252070.1	WP_003948639.1	WP_039656232.1	WP_003948639.1	WP_003956461.1	WP_003966956.1	WP_008739713.1	WP_003966956.1	WP_008739713.1
GCF_008931305.1	Streptomyces coelicolor A3(2)	S. coelicolor/lividans (C9)	WP_003974262.1	WP_004571827.1	WP_009997296.1	WP_030619142.1	WP_019329637.1	WP_004571827.1	WP_009997296.1	WP_004571827.1	WP_004571827.1	WP_059148970.1	WP_041662774.1	WP_026290933.1	WP_004571827.1	WP_003974262.1	WP_030619142.1	WP_026252021.1	WP_016645177.1	WP_004571827.1	WP_014054168.1	WP_003974262.1	WP_030839668.1	WP_019329637.1	WP_006130776.1	WP_026290933.1	WP_040252685.1	WP_031129708.1	WP_006604878.1	WP_039635356.1	WP_047017567.1	WP_003974262.1	WP_030619142.1	WP_010036727.1	WP_026290933.1	WP_003974262.1	WP_006130776.1	WP_029380974.1	WP_003974262.1	WP_003974262.1	WP_028420772.1	WP_019329637.1	WP_039656230.1	WP_030685471.1	WP_004571827.1	WP_004571827.1	WP_007265904.1	WP_004571827.1	WP_037792011.1
GCF_008931305.1	Streptomyces coelicolor A3(2)	S. coelicolor/lividans (C9)	WP_003974261.1	WP_003948637.1	WP_003956459.1	WP_097285859.1	WP_004927271.1	WP_003966954.1	WP_003966954.1	WP_003966954.1	WP_004571828.1	WP_069865208.1	WP_015035579.1	WP_007446736.1	WP_013001414.1	WP_061443024.1	WP_031041558.1	WP_014674374.1	WP_055564829.1	WP_033269706.1	WP_078642916.1	WP_003998826.1	WP_184591448.1	WP_019329636.1	WP_014674374.1	WP_015610728.1	WP_040252687.1	WP_023587025.1	WP_018090897.1	WP_039635358.1	WP_125936645.1	WP_108014595.1	WP_062023386.1	WP_010036723.1	WP_055706471.1	WP_062023386.1	WP_030788273.1	WP_014674374.1	WP_127178483.1	WP_053135626.1	WP_014674374.1	WP_043443029.1	WP_039656228.1	WP_087885483.1	WP_005313583.1	WP_018510593.1	WP_008739710.1	WP_014047784.1	WP_008739710.1
GCF_008931305.1	Streptomyces coelicolor A3(2)	S. coelicolor/lividans (C9)	WP_003974260.1	WP_003948636.1	WP_003956458.1	WP_010986348.1	WP_004927269.1	WP_003966953.1	WP_003966953.1	WP_003966953.1	WP_004571829.1	WP_014178774.1	WP_015035580.1	WP_014047785.1	WP_004927269.1	WP_003974260.1	WP_031041554.1	WP_018564810.1	WP_014047785.1	WP_004571829.1	WP_014054170.1	WP_009190136.1	WP_003992362.1	WP_019329635.1	WP_009190136.1	WP_003966953.1	WP_040252689.1	WP_017949658.1	WP_006604880.1	WP_016571059.1	WP_027754754.1	WP_009327094.1	WP_007443989.1	WP_004984526.1	WP_030967307.1	WP_004927269.1	WP_030788270.1	WP_029380975.1	WP_046732372.1	WP_004927269.1	WP_009190136.1	WP_043443031.1	WP_029380975.1	WP_030685469.1	WP_005313579.1	WP_003966953.1	WP_008739704.1	WP_014154587.1	WP_008739704.1
GCF_008931305.1	Streptomyces coelicolor A3(2)	S. coelicolor/lividans (C9)	WP_003974259.1	WP_003948635.1	WP_003956457.1	WP_003998824.1	WP_007494763.1	WP_003966952.1	WP_003966952.1	WP_003966952.1	WP_004571830.1	WP_009715874.1	WP_015035581.1	WP_003966952.1	WP_005481220.1	WP_007494763.1	WP_003974259.1	WP_007494763.1	WP_006347226.1	WP_033269705.1	WP_009715874.1	WP_018564811.1	WP_010036720.1	WP_003974259.1	WP_003974259.1	WP_015610729.1	WP_003974259.1	WP_010473947.1	WP_018090896.1	WP_039635360.1	WP_047017569.1	WP_007494763.1	WP_005481220.1	WP_010036720.1	WP_007494763.1	WP_010036720.1	WP_003998824.1	WP_029380976.1	WP_030831683.1	WP_003998824.1	WP_007494763.1	WP_030174543.1	WP_039656224.1	WP_010036720.1	WP_017949657.1	WP_015610729.1	WP_008739703.1	WP_014047786.1	WP_008739703.1
GCF_008931305.1	Streptomyces coelicolor A3(2)	S. coelicolor/lividans (C9)	WP_003974258.1	WP_003948634.1	WP_003956456.1	WP_067367104.1	WP_004927263.1	WP_018490820.1	WP_019765151.1	WP_018490820.1	WP_004571831.1	WP_014054172.1	WP_015035582.1	WP_073718385.1	WP_013001413.1	WP_019329634.1	WP_031041552.1	WP_018543912.1	WP_062775142.1	WP_006604882.1	WP_014054172.1	WP_020941675.1	WP_003992363.1	WP_019329634.1	WP_014674375.1	WP_015610730.1	WP_040252692.1	WP_031129706.1	WP_006604882.1	WP_006604882.1	WP_101422272.1	WP_016434628.1	WP_046263523.1	WP_010036717.1	WP_018543912.1	WP_007384073.1	WP_014674375.1	WP_028420769.1	WP_093824859.1	WP_053135629.1	WP_039656223.1	WP_043443037.1	WP_039656223.1	WP_016434628.1	WP_005313575.1	WP_030561901.1	WP_030008467.1	WP_014154586.1	WP_008739702.1
GCF_008931305.1	Streptomyces coelicolor A3(2)	S. coelicolor/lividans (C9)	WP_003974257.1	WP_003948633.1	WP_003956455.1	WP_003998823.1	WP_003998823.1	WP_003966950.1	WP_003974257.1	WP_003966950.1	WP_003974257.1	WP_003998823.1	WP_003956455.1	WP_003966950.1	WP_003992364.1	WP_003974257.1	WP_003974257.1	WP_003998823.1	WP_003974257.1	WP_003998823.1	WP_003998823.1	WP_003998823.1	WP_003992364.1	WP_003998823.1	WP_003998823.1	WP_003966950.1	WP_003974257.1	WP_003956455.1	WP_003992364.1	WP_003998823.1	WP_018834838.1	WP_003998823.1	WP_003998823.1	WP_003998823.1	WP_003998823.1	WP_003998823.1	WP_003998823.1	WP_003998823.1	WP_003992364.1	WP_030831680.1	WP_003998823.1	WP_003998823.1	WP_003998823.1	WP_003974257.1	WP_003956455.1	WP_003966950.1	WP_008739701.1	WP_003974257.1	WP_008739701.1
GCF_008931305.1	Streptomyces coelicolor A3(2)	S. coelicolor/lividans (C9)	WP_003974256.1	WP_047138865.1	WP_003956454.1	WP_143608972.1	WP_004927254.1	WP_003966949.1	WP_003966949.1	WP_003966949.1	WP_004571832.1	WP_030835110.1	WP_015035583.1	WP_219611739.1	WP_013001412.1	WP_003992365.1	WP_003974256.1	WP_037657560.1	WP_016645174.1	WP_033269704.1	WP_014054173.1	WP_020941676.1	WP_053674523.1	WP_003992365.1	WP_014674376.1	WP_007446729.1	WP_040252695.1	WP_010473945.1	WP_006604883.1	WP_039635367.1	WP_027754750.1	WP_053674523.1	WP_003992365.1	WP_010036713.1	WP_107904101.1	WP_003992365.1	WP_030039760.1	WP_029380977.1	WP_003992365.1	WP_003974256.1	WP_055706473.1	WP_043443039.1	WP_039656221.1	WP_030685463.1	WP_005313570.1	WP_003966949.1	WP_030008468.1	WP_014047788.1	WP_008739700.1
GCF_008931305.1	Streptomyces coelicolor A3(2)	S. coelicolor/lividans (C9)	WP_003974255.1	WP_003948631.1	WP_003956453.1	WP_075028517.1	WP_004927250.1	WP_006126888.1	WP_003966948.1	WP_006126888.1	WP_004571833.1	WP_020869255.1	WP_086024646.1	WP_219611740.1	WP_005481216.1	WP_003974255.1	WP_037760820.1	WP_037657562.1	WP_062775145.1	WP_033269703.1	WP_014054174.1	WP_020941677.1	WP_003992366.1	WP_019329632.1	WP_014674377.1	WP_003966948.1	WP_040252696.1	WP_031129704.1	WP_018090895.1	WP_018538751.1	WP_047017572.1	WP_016434630.1	WP_030039761.1	WP_010036711.1	WP_107904099.1	WP_020135807.1	WP_030788262.1	WP_029380978.1	WP_007494758.1	WP_003974255.1	WP_030345436.1	WP_019753095.1	WP_030345436.1	WP_030567269.1	WP_005313542.1	WP_003966948.1	WP_030388859.1	WP_014154585.1	WP_037792008.1
GCF_008931305.1	Streptomyces coelicolor A3(2)	S. coelicolor/lividans (C9)	WP_003948630.1	WP_003948630.1	WP_003956452.1	WP_003948630.1	WP_003948630.1	WP_003948630.1	WP_003948630.1	WP_003948630.1	WP_004571834.1	WP_003948630.1	WP_003948630.1	WP_024491590.1	WP_003948630.1	WP_003948630.1	WP_003948630.1	WP_003948630.1	WP_003956452.1	WP_004571834.1	WP_003948630.1	WP_003948630.1	WP_003948630.1	WP_003948630.1	WP_003948630.1	WP_003948630.1	WP_003956452.1	WP_003956452.1	WP_003956452.1	WP_003956452.1	WP_018834835.1	WP_003948630.1	WP_003956452.1	WP_003948630.1	WP_003948630.1	WP_003956452.1	WP_030890724.1	WP_003956452.1	WP_003948630.1	WP_003948630.1	WP_003948630.1	WP_003956452.1	WP_003948630.1	WP_003948630.1	WP_003956452.1	WP_003948630.1	WP_003956452.1	WP_003948630.1	WP_003956452.1
GCF_008931305.1	Streptomyces coelicolor A3(2)	S. coelicolor/lividans (C9)	WP_003974254.1	WP_003948629.1	WP_003956451.1	WP_055614920.1	WP_004927242.1	WP_003966947.1	WP_018490821.1	WP_003966947.1	WP_004571835.1	WP_055556099.1	WP_015035585.1	WP_003966947.1	WP_013001411.1	WP_026248232.1	WP_031041548.1	WP_037657563.1	WP_018528360.1	WP_006604885.1	WP_078642917.1	WP_007384075.1	WP_104789270.1	WP_007384075.1	WP_014674378.1	WP_007446728.1	WP_010986352.1	WP_010473942.1	WP_006604885.1	WP_039635369.1	WP_018834834.1	WP_007384075.1	WP_013001411.1	WP_003992367.1	WP_007384075.1	WP_007384075.1	WP_030788259.1	WP_029380979.1	WP_057607912.1	WP_026248232.1	WP_014674378.1	WP_043443042.1	WP_039656218.1	WP_018528360.1	WP_005313538.1	WP_007446728.1	WP_007265911.1	WP_014154584.1	WP_008739698.1
GCF_008931305.1	Streptomyces coelicolor A3(2)	S. coelicolor/lividans (C9)	WP_003974253.1	WP_003948628.1	WP_003956450.1	WP_067367096.1	WP_004927239.1	WP_003966946.1	WP_003966946.1	WP_006126889.1	WP_004571836.1	WP_069865206.1	WP_015035586.1	WP_219611741.1	WP_013001410.1	WP_030145478.1	WP_031041545.1	WP_037657566.1	WP_055527119.1	WP_033269702.1	WP_014054176.1	WP_020941678.1	WP_215119438.1	WP_019329630.1	WP_014674379.1	WP_015610731.1	WP_040252697.1	WP_010473939.1	WP_018090894.1	WP_039635371.1	WP_047017573.1	WP_108014596.1	WP_067437936.1	WP_010036705.1	WP_107904097.1	WP_062023388.1	WP_030788255.1	WP_029380980.1	WP_127178482.1	WP_053135632.1	WP_059252072.1	WP_043443044.1	WP_039656217.1	WP_030685454.1	WP_005313535.1	WP_018510592.1	WP_030008470.1	WP_014154583.1	WP_008739697.1
GCF_008931305.1	Streptomyces coelicolor A3(2)	S. coelicolor/lividans (C9)	WP_003974252.1	WP_003948627.1	WP_003956449.1	WP_067367094.1	WP_004927235.1	WP_018490822.1	WP_018490822.1	WP_018490822.1	WP_004571837.1	WP_069865204.1	WP_015035587.1	WP_015610732.1	WP_005481210.1	WP_052839849.1	WP_031041542.1	WP_037657570.1	WP_062775147.1	WP_033269701.1	WP_078642918.1	WP_020941679.1	WP_030930487.1	WP_019329629.1	WP_058081557.1	WP_015610732.1	WP_040252699.1	WP_010473938.1	WP_018090893.1	WP_039635373.1	WP_125936647.1	WP_108014597.1	WP_037680387.1	WP_010036704.1	WP_030967303.1	WP_030317315.1	WP_030788252.1	WP_029380981.1	WP_127178481.1	WP_003974252.1	WP_014674380.1	WP_043443046.1	WP_039656215.1	WP_138961318.1	WP_005313533.1	WP_015610732.1	WP_030008471.1	WP_014047792.1	WP_008739696.1
GCF_008931305.1	Streptomyces coelicolor A3(2)	S. coelicolor/lividans (C9)	WP_003974251.1	WP_003948626.1	WP_003956448.1	WP_055513610.1	WP_004927232.1	WP_006126891.1	WP_010058791.1	WP_006126891.1	WP_004571838.1	WP_030835127.1	WP_015035588.1	WP_097866720.1	WP_013001409.1	WP_003974251.1	WP_031041540.1	WP_007494753.1	WP_055553512.1	WP_006604888.1	WP_030835127.1	WP_007494753.1	WP_164332815.1	WP_004927232.1	WP_014674381.1	WP_015610733.1	WP_005481208.1	WP_005313527.1	WP_006604888.1	WP_039635375.1	WP_125936648.1	WP_108014598.1	WP_067437938.1	WP_009190144.1	WP_015658456.1	WP_009190144.1	WP_030788249.1	WP_003992370.1	WP_007494753.1	WP_004927232.1	WP_019753099.1	WP_030420826.1	WP_009190144.1	WP_144320461.1	WP_005313527.1	WP_003966944.1	WP_030388857.1	WP_014047793.1	WP_008739695.1
GCF_008931305.1	Streptomyces coelicolor A3(2)	S. coelicolor/lividans (C9)	WP_003974250.1	WP_003948625.1	WP_003956447.1	WP_060901490.1	WP_004927226.1	WP_006126892.1	WP_003966943.1	WP_003966943.1	WP_004571839.1	WP_069865201.1	WP_015035589.1	WP_219611742.1	WP_013001408.1	WP_003974250.1	WP_006140898.1	WP_003974250.1	WP_005481207.1	WP_006604889.1	WP_009715866.1	WP_003974250.1	WP_003974250.1	WP_003974250.1	WP_003998814.1	WP_015610734.1	WP_040252703.1	WP_010473936.1	WP_006604889.1	WP_039635378.1	WP_027746238.1	WP_016434634.1	WP_005481207.1	WP_003974250.1	WP_107904095.1	WP_003974250.1	WP_030788246.1	WP_004984515.1	WP_006376032.1	WP_003974250.1	WP_003998814.1	WP_043443050.1	WP_039656212.1	WP_013001408.1	WP_005313525.1	WP_015610734.1	WP_005313525.1	WP_003966943.1	WP_005313525.1
GCF_008931305.1	Streptomyces coelicolor A3(2)	S. coelicolor/lividans (C9)	WP_003974249.1	WP_023418943.1	WP_003956446.1	WP_060901489.1	WP_004927223.1	WP_003966942.1	WP_003966942.1	WP_030112809.1	WP_004571840.1	WP_069865199.1	WP_030318646.1	WP_219611743.1	WP_013001407.1	WP_023547373.1	WP_031041533.1	WP_037657572.1	WP_062775150.1	WP_033269700.1	WP_055556103.1	WP_020941680.1	WP_215119437.1	WP_019329628.1	WP_014674382.1	WP_015610735.1	WP_040252705.1	WP_031129702.1	WP_018090892.1	WP_039635380.1	WP_018834829.1	WP_003974249.1	WP_067437940.1	WP_010036696.1	WP_093824865.1	WP_003974249.1	WP_003974249.1	WP_029380982.1	WP_127178480.1	WP_003974249.1	WP_030601181.1	WP_043443052.1	WP_039656211.1	WP_138961319.1	WP_005313522.1	WP_030561900.1	WP_030008473.1	WP_014047794.1	WP_008739693.1
GCF_008931305.1	Streptomyces coelicolor A3(2)	S. coelicolor/lividans (C9)	WP_003974248.1	WP_101276717.1	WP_003956445.1	WP_097285861.1	WP_004927220.1	WP_032779332.1	WP_018490823.1	WP_030112808.1	WP_004571841.1	WP_069865197.1	WP_030318644.1	WP_007446723.1	WP_013001406.1	WP_061443023.1	WP_031041531.1	WP_037657574.1	WP_062775152.1	WP_033269699.1	WP_078642919.1	WP_020941681.1	WP_215119436.1	WP_019329627.1	WP_014674383.1	WP_015610736.1	WP_040252707.1	WP_031129700.1	WP_018090891.1	WP_039635382.1	WP_125936649.1	WP_108014599.1	WP_067437942.1	WP_010036695.1	WP_176575884.1	WP_030317309.1	WP_030788243.1	WP_029380983.1	WP_127178479.1	WP_053135634.1	WP_059252074.1	WP_043443054.1	WP_039656209.1	WP_150512583.1	WP_005313519.1	WP_018510590.1	WP_030388856.1	WP_014154582.1	WP_008739692.1
GCF_008931305.1	Streptomyces coelicolor A3(2)	S. coelicolor/lividans (C9)	WP_003948620.1	WP_003948620.1	WP_003956442.1	WP_003948620.1	WP_004927214.1	WP_003956442.1	WP_003956442.1	WP_003956442.1	WP_003956442.1	WP_003956442.1	WP_003956442.1	WP_003956442.1	WP_003948620.1	WP_003948620.1	WP_003948620.1	WP_004927214.1	WP_003948620.1	WP_003956442.1	WP_003956442.1	WP_003948620.1	WP_003948620.1	WP_003948620.1	WP_003948620.1	WP_003956442.1	WP_003948620.1	WP_003956442.1	WP_003956442.1	WP_003956442.1	WP_003948620.1	WP_003948620.1	WP_003948620.1	WP_003948620.1	WP_003948620.1	WP_003948620.1	WP_003948620.1	WP_003948620.1	WP_003948620.1	WP_003948620.1	WP_003948620.1	WP_004927214.1	WP_004927214.1	WP_003948620.1	WP_003956442.1	WP_003956442.1	WP_003956442.1	WP_003956442.1	WP_003956442.1
GCF_008931305.1	Streptomyces coelicolor A3(2)	S. coelicolor/lividans (C9)	WP_003974245.1	WP_003948619.1	WP_003956441.1	WP_003998809.1	WP_003974245.1	WP_003956441.1	WP_003956441.1	WP_003956441.1	WP_003956441.1	WP_003956441.1	WP_003956441.1	WP_003956441.1	WP_003998809.1	WP_003974245.1	WP_003974245.1	WP_003998809.1	WP_003948619.1	WP_003956441.1	WP_003956441.1	WP_003998809.1	WP_003948619.1	WP_003974245.1	WP_003998809.1	WP_003956441.1	WP_003948619.1	WP_003956441.1	WP_003956441.1	WP_003956441.1	WP_009740505.1	WP_003998809.1	WP_003998809.1	WP_003974245.1	WP_003998809.1	WP_003998809.1	WP_003948619.1	WP_003998809.1	WP_003998809.1	WP_003974245.1	WP_003998809.1	WP_003974245.1	WP_003998809.1	WP_003948619.1	WP_003956441.1	WP_003956441.1	WP_003956441.1	WP_003956441.1	WP_003956441.1
GCF_008931305.1	Streptomyces coelicolor A3(2)	S. coelicolor/lividans (C9)	WP_003974244.1	WP_117349971.1	WP_003956433.1	WP_060901485.1	WP_004927207.1	WP_006126897.1	WP_018490826.1	WP_006126897.1	WP_004571844.1	WP_030835145.1	WP_015035595.1	WP_007446719.1	WP_005481202.1	WP_004984507.1	WP_031041520.1	WP_037657579.1	WP_030782528.1	WP_030074809.1	WP_014054183.1	WP_020941684.1	WP_189728755.1	WP_004984507.1	WP_014674386.1	WP_007446719.1	WP_040252714.1	WP_031129697.1	WP_018090888.1	WP_039635397.1	WP_027772208.1	WP_108014602.1	WP_037680379.1	WP_010036675.1	WP_037680379.1	WP_020135802.1	WP_030788235.1	WP_019526959.1	WP_037680379.1	WP_003974244.1	WP_030641206.1	WP_030811707.1	WP_030788235.1	WP_150512586.1	WP_005313488.1	WP_018510587.1	WP_007265919.1	WP_014154579.1	WP_008739674.1
GCF_008931305.1	Streptomyces coelicolor A3(2)	S. coelicolor/lividans (C9)	WP_003948617.1	WP_003948617.1	WP_003956432.1	WP_003956432.1	WP_003948617.1	WP_003956432.1	WP_003956432.1	WP_003956432.1	WP_004571845.1	WP_009715860.1	WP_003956432.1	WP_003956432.1	WP_003956432.1	WP_016645161.1	WP_007443997.1	WP_003956432.1	WP_003948617.1	WP_004571845.1	WP_009715860.1	WP_003956432.1	WP_003956432.1	WP_003948617.1	WP_003956432.1	WP_003956432.1	WP_003948617.1	WP_003948617.1	WP_004571845.1	WP_004571845.1	WP_018834824.1	WP_003956432.1	WP_003956432.1	WP_003956432.1	WP_003956432.1	WP_003956432.1	WP_010354218.1	WP_003956432.1	WP_003956432.1	WP_003948617.1	WP_003956432.1	WP_003956432.1	WP_003956432.1	WP_003948617.1	WP_003956432.1	WP_003956432.1	WP_003956432.1	WP_003956432.1	WP_003956432.1
GCF_008931305.1	Streptomyces coelicolor A3(2)	S. coelicolor/lividans (C9)	WP_003974242.1	WP_117349972.1	WP_003961513.1	WP_097285864.1	WP_142168854.1	WP_225682987.1	WP_053559768.1	WP_030192611.1	WP_030182559.1	WP_100806531.1	WP_015035597.1	WP_219611745.1	WP_013001402.1	WP_102929064.1	WP_166624725.1	WP_037657583.1	WP_076684963.1	WP_033269694.1	WP_119990732.1	WP_020941686.1	WP_215119424.1	WP_029394265.1	WP_058081559.1	WP_015610741.1	WP_040252720.1	WP_031129695.1	WP_093640399.1	WP_039635404.1	WP_125936653.1	WP_108013298.1	WP_067437951.1	WP_010036640.1	WP_176575882.1	WP_120051252.1	WP_030788226.1	WP_029384639.1	WP_127178475.1	WP_053135647.1	WP_059252081.1	WP_150478263.1	WP_039656198.1	WP_150512588.1	WP_005313482.1	WP_076965652.1	WP_079405833.1	WP_015578373.1	WP_008739664.1
GCF_008931305.1	Streptomyces coelicolor A3(2)	S. coelicolor/lividans (C9)	WP_003974238.1	WP_008407256.1	WP_003956423.1	WP_060895271.1	WP_004927169.1	WP_010058767.1	WP_019765158.1	WP_030112801.1	WP_004571852.1	WP_100806525.1	WP_015035601.1	WP_007453146.1	WP_013001399.1	WP_061443016.1	WP_031041501.1	WP_010036632.1	WP_076684959.1	WP_033269690.1	WP_078642933.1	WP_020941689.1	WP_184591418.1	WP_019329617.1	WP_014674396.1	WP_099129236.1	WP_040252724.1	WP_031129692.1	WP_018090882.1	WP_039635410.1	WP_125936658.1	WP_108013296.1	WP_067437959.1	WP_010036632.1	WP_030950653.1	WP_030317286.1	WP_030788215.1	WP_003998795.1	WP_127178472.1	WP_052839842.1	WP_003998795.1	WP_043443069.1	WP_039656194.1	WP_150512591.1	WP_053557020.1	WP_014154572.1	WP_030388851.1	WP_014154572.1	WP_008739658.1
GCF_008931305.1	Streptomyces coelicolor A3(2)	S. coelicolor/lividans (C9)	WP_003974229.1	WP_117349978.1	WP_003956419.1	WP_060895278.1	WP_004927150.1	WP_012379449.1	WP_018490844.1	WP_030112781.1	WP_004571857.1	WP_100806524.1	WP_041664125.1	WP_050356899.1	WP_013001393.1	WP_102929651.1	WP_031041463.1	WP_037657599.1	WP_062775178.1	WP_033269684.1	WP_119990757.1	WP_020941694.1	WP_215119400.1	WP_127438368.1	WP_041665442.1	WP_015610767.1	WP_040252730.1	WP_031129687.1	WP_018090870.1	WP_039635420.1	WP_125936664.1	WP_108013291.1	WP_067445741.1	WP_029180952.1	WP_093748897.1	WP_020135778.1	WP_030788209.1	WP_029381254.1	WP_127178467.1	WP_053135674.1	WP_059255183.1	WP_043443079.1	WP_039652737.1	WP_150512595.1	WP_005313448.1	WP_030561836.1	WP_030388845.1	WP_014154565.1	WP_008739648.1
GCF_008931305.1	Streptomyces coelicolor A3(2)	S. coelicolor/lividans (C9)	WP_011029837.1	WP_117349986.1	WP_009997315.1	WP_060895783.1	WP_004927128.1	WP_225682966.1	WP_053559752.1	WP_030192670.1	WP_003986928.1	WP_093706815.1	WP_041662777.1	WP_097966649.1	WP_078580127.1	WP_164712844.1	WP_078535662.1	WP_037657605.1	WP_198503439.1	WP_033269680.1	WP_119990769.1	WP_043476237.1	WP_215119394.1	WP_029394259.1	WP_058081567.1	WP_015610772.1	WP_063778681.1	WP_223844639.1	WP_109890576.1	WP_039635427.1	WP_125936668.1	WP_128802705.1	WP_067438012.1	WP_010036605.1	WP_176575874.1	WP_062023436.1	WP_063754130.1	WP_029386015.1	WP_127178462.1	WP_053135683.1	WP_059252100.1	WP_043443086.1	WP_039652744.1	WP_150512599.1	WP_005313440.1	WP_202591540.1	WP_184791621.1	WP_015578384.1	WP_008739642.1
GCF_008931305.1	Streptomyces coelicolor A3(2)	S. coelicolor/lividans (C9)	WP_011029839.1	WP_010638764.1	WP_003961523.1	WP_097285882.1	WP_004927122.1	WP_225683605.1	WP_053562813.1	WP_030192680.1	WP_003986931.1	WP_100806520.1	WP_015035615.1	WP_219614268.1	WP_013001386.1	WP_212730970.1	WP_037760769.1	WP_037657609.1	WP_062775190.1	WP_033269677.1	WP_119990775.1	WP_020941700.1	WP_215119385.1	WP_029394258.1	WP_014674409.1	WP_015610775.1	WP_040252741.1	WP_031133513.1	WP_018090862.1	WP_039635433.1	WP_125939190.1	WP_108013284.1	WP_067438016.1	WP_010036601.1	WP_125527851.1	WP_062233078.1	WP_030788200.1	WP_029386013.1	WP_127178460.1	WP_053135689.1	WP_059252104.1	WP_043443090.1	WP_039652750.1	WP_150512601.1	WP_005313433.1	WP_030561820.1	WP_053171194.1	WP_041668266.1	WP_037798044.1
GCF_008931305.1	Streptomyces coelicolor A3(2)	S. coelicolor/lividans (C9)	WP_011029841.1	WP_117349987.1	WP_003961525.1	WP_143608991.1	WP_004927118.1	WP_128806713.1	WP_053559749.1	WP_030192682.1	WP_003986933.1	WP_100806519.1	WP_015035617.1	WP_219611770.1	WP_013001384.1	WP_102930670.1	WP_037760765.1	WP_037657611.1	WP_076684950.1	WP_033269675.1	WP_119990777.1	WP_020941702.1	WP_215119384.1	WP_136236047.1	WP_014674411.1	WP_043973151.1	WP_040252746.1	WP_031133510.1	WP_018090860.1	WP_039635435.1	WP_125936671.1	WP_108013282.1	WP_067438017.1	WP_010036598.1	WP_107904045.1	WP_120051242.1	WP_030788195.1	WP_029386011.1	WP_127178458.1	WP_053135693.1	WP_059252108.1	WP_043443094.1	WP_039652753.1	WP_150512602.1	WP_037773984.1	WP_076965670.1	WP_079405841.1	WP_014154555.1	WP_008739634.1
GCF_008931305.1	Streptomyces coelicolor A3(2)	S. coelicolor/lividans (C9)	WP_003974211.1	WP_003948573.1	WP_003957110.1	WP_060901476.1	WP_004927089.1	WP_003966899.1	WP_003966899.1	WP_003966899.1	WP_003984505.1	WP_014054228.1	WP_015035628.1	WP_003966899.1	WP_013001368.1	WP_010986397.1	WP_014178834.1	WP_037657627.1	WP_016434667.1	WP_033269672.1	WP_014054228.1	WP_020132158.1	WP_003974211.1	WP_019329594.1	WP_004955293.1	WP_003966899.1	WP_040252755.1	WP_017949608.1	WP_018090856.1	WP_016571324.1	WP_047017603.1	WP_108013273.1	WP_003998759.1	WP_029180951.1	WP_003998759.1	WP_013001368.1	WP_020132158.1	WP_029382138.1	WP_003998759.1	WP_053135717.1	WP_004955293.1	WP_043443103.1	WP_039652762.1	WP_004955293.1	WP_005313390.1	WP_003966899.1	WP_030389102.1	WP_041667860.1	WP_008739621.1
GCF_008931305.1	Streptomyces coelicolor A3(2)	S. coelicolor/lividans (C9)	WP_003974210.1	WP_101276794.1	WP_003957111.1	WP_060901475.1	WP_004927086.1	WP_006126942.1	WP_019763846.1	WP_030192698.1	WP_003984504.1	WP_100806511.1	WP_015035629.1	WP_219611777.1	WP_013001367.1	WP_061442988.1	WP_031041395.1	WP_037657628.1	WP_076684943.1	WP_033269671.1	WP_119990797.1	WP_020941713.1	WP_215119365.1	WP_019329593.1	WP_014674420.1	WP_015610787.1	WP_040252757.1	WP_031133501.1	WP_018090855.1	WP_039635445.1	WP_125936675.1	WP_108013272.1	WP_067438039.1	WP_010036574.1	WP_107904029.1	WP_120051237.1	WP_030788166.1	WP_029382139.1	WP_127178450.1	WP_053135720.1	WP_059252127.1	WP_043443105.1	WP_039652763.1	WP_150512608.1	WP_005313388.1	WP_030561794.1	WP_030389103.1	WP_015578397.1	WP_008739620.1
GCF_008931305.1	Streptomyces coelicolor A3(2)	S. coelicolor/lividans (C9)	WP_003948568.1	WP_003948568.1	WP_003948568.1	WP_003948568.1	WP_003948568.1	WP_003948568.1	WP_003948568.1	WP_003948568.1	WP_003948568.1	WP_003948568.1	WP_003948568.1	WP_003948568.1	WP_003948568.1	WP_003948568.1	WP_003948568.1	WP_003948568.1	WP_003948568.1	WP_003948568.1	WP_003948568.1	WP_003948568.1	WP_003948568.1	WP_003948568.1	WP_003948568.1	WP_003948568.1	WP_003948568.1	WP_003948568.1	WP_003948568.1	WP_003948568.1	WP_026276081.1	WP_003948568.1	WP_003948568.1	WP_003948568.1	WP_003948568.1	WP_003948568.1	WP_003948568.1	WP_003948568.1	WP_003948568.1	WP_003948568.1	WP_003948568.1	WP_003948568.1	WP_003948568.1	WP_003948568.1	WP_003948568.1	WP_003948568.1	WP_003948568.1	WP_003948568.1	WP_003948568.1
GCF_008931305.1	Streptomyces coelicolor A3(2)	S. coelicolor/lividans (C9)	WP_003974204.1	WP_165398313.1	WP_003957117.1	WP_060901477.1	WP_176118041.1	WP_006126954.1	WP_006126954.1	WP_030192712.1	WP_073762360.1	WP_069865117.1	WP_106433874.1	WP_030084428.1	WP_173402979.1	WP_031034860.1	WP_030400271.1	WP_037657637.1	WP_062775217.1	WP_077194772.1	WP_078642966.1	WP_020941720.1	WP_184591349.1	WP_019329587.1	WP_014674427.1	WP_006126954.1	WP_040252770.1	WP_078915878.1	WP_109890568.1	WP_073443234.1	WP_125936680.1	WP_108013267.1	WP_067438054.1	WP_010036508.1	WP_030946246.1	WP_007384137.1	WP_030788147.1	WP_029382144.1	WP_127178445.1	WP_019329587.1	WP_030641278.1	WP_043443114.1	WP_014674427.1	WP_144320491.1	WP_005313374.1	WP_030561783.1	WP_030389108.1	WP_030123887.1	WP_008739613.1
GCF_008931305.1	Streptomyces coelicolor A3(2)	S. coelicolor/lividans (C9)	WP_003974203.1	WP_101276800.1	WP_003957118.1	WP_060901470.1	WP_004926954.1	WP_010058710.1	WP_029395294.1	WP_030112751.1	WP_003984492.1	WP_069865115.1	WP_015035642.1	WP_032792621.1	WP_013001360.1	WP_102927079.1	WP_037760727.1	WP_037657640.1	WP_076684940.1	WP_033269664.1	WP_078642967.1	WP_020941721.1	WP_215119351.1	WP_019329586.1	WP_014674428.1	WP_015610797.1	WP_040252772.1	WP_031136102.1	WP_018090848.1	WP_039635461.1	WP_125936681.1	WP_108013266.1	WP_067438058.1	WP_010036506.1	WP_107904020.1	WP_062023468.1	WP_078634544.1	WP_029382145.1	WP_127178444.1	WP_053135778.1	WP_059252139.1	WP_043443116.1	WP_039652778.1	WP_150512612.1	WP_005313371.1	WP_030561780.1	WP_030389109.1	WP_015578402.1	WP_008739612.1
GCF_008931305.1	Streptomyces coelicolor A3(2)	S. coelicolor/lividans (C9)	WP_003974202.1	WP_023418990.1	WP_003961532.1	WP_067366955.1	WP_004926952.1	WP_010058709.1	WP_019763850.1	WP_030192713.1	WP_003984490.1	WP_069865113.1	WP_015035643.1	WP_003966886.1	WP_013001359.1	WP_102927078.1	WP_070388970.1	WP_037657642.1	WP_062775222.1	WP_033269663.1	WP_119990799.1	WP_020941722.1	WP_184591345.1	WP_031018174.1	WP_014674429.1	WP_015610798.1	WP_040252775.1	WP_031132841.1	WP_109890566.1	WP_039635462.1	WP_125936682.1	WP_108013265.1	WP_067438059.1	WP_010036504.1	WP_107904018.1	WP_020135750.1	WP_030788143.1	WP_029382146.1	WP_127178443.1	WP_053135781.1	WP_059252141.1	WP_043443118.1	WP_039652780.1	WP_030681695.1	WP_053557017.1	WP_019763850.1	WP_053176996.1	WP_015578403.1	WP_030230774.1
GCF_008931305.1	Streptomyces coelicolor A3(2)	S. coelicolor/lividans (C9)	WP_003974187.1	WP_030695901.1	WP_003957130.1	WP_143609012.1	WP_176118048.1	WP_225682953.1	WP_053559732.1	WP_030112734.1	WP_030184813.1	WP_100809323.1	WP_015035652.1	WP_219611794.1	WP_013001344.1	WP_134654406.1	WP_037760713.1	WP_037657661.1	WP_062775255.1	WP_077193270.1	WP_119989450.1	WP_020941735.1	WP_215119316.1	WP_019329570.1	WP_014674443.1	WP_015610809.1	WP_040252802.1	WP_031129268.1	WP_093636955.1	WP_039633617.1	WP_047017626.1	WP_108013249.1	WP_067438085.1	WP_010036470.1	WP_176575857.1	WP_062023495.1	WP_030788103.1	WP_029383148.1	WP_127178430.1	WP_053135815.1	WP_059252164.1	WP_043443143.1	WP_039652793.1	WP_150512626.1	WP_053557014.1	WP_076965685.1	WP_079405855.1	WP_014154528.1	WP_037798048.1
GCF_008931305.1	Streptomyces coelicolor A3(2)	S. coelicolor/lividans (C9)	WP_003974164.1	WP_117350009.1	WP_003961549.1	WP_060901446.1	WP_004926852.1	WP_032763829.1	WP_019766611.1	WP_030112709.1	WP_003986214.1	WP_069870442.1	WP_041662784.1	WP_219611810.1	WP_013001321.1	WP_102928842.1	WP_031041283.1	WP_037655967.1	WP_062782868.1	WP_033271517.1	WP_078642006.1	WP_020941759.1	WP_215119282.1	WP_019330005.1	WP_014674471.1	WP_007450903.1	WP_040252896.1	WP_031128680.1	WP_018089557.1	WP_039633548.1	WP_047017640.1	WP_108013230.1	WP_067438131.1	WP_010036417.1	WP_176575842.1	WP_062023536.1	WP_030788026.1	WP_029381846.1	WP_127178406.1	WP_053135877.1	WP_059252182.1	WP_043443175.1	WP_039652823.1	WP_150512644.1	WP_005313265.1	WP_030561712.1	WP_030389142.1	WP_014154507.1	WP_037798055.1
GCF_008931305.1	Streptomyces coelicolor A3(2)	S. coelicolor/lividans (C9)	WP_003974163.1	WP_101276893.1	WP_003961550.1	WP_075028438.1	WP_121547216.1	WP_006126995.1	WP_019766612.1	WP_030112708.1	WP_003986215.1	WP_069870440.1	WP_015035673.1	WP_219611811.1	WP_013001320.1	WP_061442950.1	WP_031041280.1	WP_037655968.1	WP_062782865.1	WP_033271518.1	WP_078642005.1	WP_020941760.1	WP_215119281.1	WP_019330006.1	WP_014674472.1	WP_015610830.1	WP_040252899.1	WP_031128682.1	WP_018089556.1	WP_039633546.1	WP_125936711.1	WP_108013229.1	WP_067438133.1	WP_010036416.1	WP_030955580.1	WP_030317110.1	WP_030788023.1	WP_029381847.1	WP_127178405.1	WP_003974163.1	WP_059252183.1	WP_043443177.1	WP_039652825.1	WP_150512645.1	WP_053557004.1	WP_030561710.1	WP_030290624.1	WP_014154506.1	WP_030154828.1
GCF_008931305.1	Streptomyces coelicolor A3(2)	S. coelicolor/lividans (C9)	WP_003974158.1	WP_117350013.1	WP_003961554.1	WP_060898685.1	WP_040906310.1	WP_225682938.1	WP_053559714.1	WP_030192777.1	WP_003985831.1	WP_100806970.1	WP_015035677.1	WP_219611814.1	WP_013001316.1	WP_102927849.1	WP_031041267.1	WP_037655972.1	WP_232627178.1	WP_033271686.1	WP_119989408.1	WP_020941764.1	WP_184591279.1	WP_019330010.1	WP_014674476.1	WP_015610834.1	WP_040252908.1	WP_031128701.1	WP_109892121.1	WP_052286764.1	WP_125936713.1	WP_128802735.1	WP_067438142.1	WP_010036405.1	WP_176579209.1	WP_174856911.1	WP_030788008.1	WP_029386739.1	WP_127178402.1	WP_053135886.1	WP_059252185.1	WP_079162232.1	WP_039652832.1	WP_150512647.1	WP_005313253.1	WP_076965698.1	WP_030389146.1	WP_014154502.1	WP_037798059.1
GCF_008931305.1	Streptomyces coelicolor A3(2)	S. coelicolor/lividans (C9)	WP_011029883.1	WP_117350014.1	WP_003961555.1	WP_143609036.1	WP_004926844.1	WP_225682937.1	WP_019766267.1	WP_030192779.1	WP_003985830.1	WP_100806971.1	WP_015035678.1	WP_219611815.1	WP_013001315.1	WP_125629156.1	WP_070388990.1	WP_037655975.1	WP_136240641.1	WP_077193287.1	WP_119989406.1	WP_020941765.1	WP_215119276.1	WP_019330011.1	WP_014674477.1	WP_032756313.1	WP_078845133.1	WP_031128703.1	WP_109892123.1	WP_039633542.1	WP_125936714.1	WP_128802736.1	WP_067438145.1	WP_010036404.1	WP_176575839.1	WP_120051212.1	WP_078634575.1	WP_029386738.1	WP_127178401.1	WP_053135889.1	WP_059252186.1	WP_043443183.1	WP_043406163.1	WP_150512648.1	WP_053557002.1	WP_076965699.1	WP_051779684.1	WP_015578438.1	WP_047960665.1
GCF_008931305.1	Streptomyces coelicolor A3(2)	S. coelicolor/lividans (C9)	WP_003974148.1	WP_117350016.1	WP_003961558.1	WP_054233749.1	WP_176118056.1	WP_010058645.1	WP_053559712.1	WP_030112699.1	WP_003985826.1	WP_093706741.1	WP_015035682.1	WP_219611818.1	WP_013001312.1	WP_003974148.1	WP_031041252.1	WP_037655986.1	WP_062778435.1	WP_033271682.1	WP_078642000.1	WP_020941767.1	WP_086602564.1	WP_136236072.1	WP_014674506.1	WP_015610838.1	WP_040252911.1	WP_031128713.1	WP_109892129.1	WP_039633536.1	WP_125936716.1	WP_128802739.1	WP_067438168.1	WP_010036388.1	WP_126900383.1	WP_062233196.1	WP_030787992.1	WP_029386734.1	WP_127178398.1	WP_053135902.1	WP_059252190.1	WP_043443187.1	WP_039652840.1	WP_150512650.1	WP_005313237.1	WP_030561694.1	WP_030389149.1	WP_014154498.1	WP_037798063.1
GCF_008931305.1	Streptomyces coelicolor A3(2)	S. coelicolor/lividans (C9)	WP_003974145.1	WP_003948493.1	WP_003958620.1	WP_054233746.1	WP_176118057.1	WP_030798693.1	WP_053559709.1	WP_030112696.1	WP_003985819.1	WP_079257984.1	WP_015035685.1	WP_219611821.1	WP_013001309.1	WP_102932227.1	WP_037760641.1	WP_037655990.1	WP_076684906.1	WP_033271678.1	WP_119989402.1	WP_020941770.1	WP_215119238.1	WP_030976189.1	WP_014674511.1	WP_015610841.1	WP_040252916.1	WP_031128716.1	WP_109892137.1	WP_039633530.1	WP_125936718.1	WP_108013217.1	WP_067438177.1	WP_010036381.1	WP_107903919.1	WP_030317084.1	WP_030787983.1	WP_029385221.1	WP_127178395.1	WP_053135911.1	WP_059252195.1	WP_043443191.1	WP_039652846.1	WP_150512658.1	WP_005313224.1	WP_076965704.1	WP_079405870.1	WP_015578442.1	WP_037798065.1
GCF_008931305.1	Streptomyces coelicolor A3(2)	S. coelicolor/lividans (C9)	WP_003974132.1	WP_117350039.1	WP_003961567.1	WP_054233774.1	WP_176118065.1	WP_093443260.1	WP_053562806.1	WP_030112686.1	WP_003983224.1	WP_069870693.1	WP_015035701.1	WP_219614273.1	WP_013001301.1	WP_102930032.1	WP_194963137.1	WP_037656160.1	WP_062778452.1	WP_033271862.1	WP_119989375.1	WP_020941787.1	WP_215119202.1	WP_046249469.1	WP_058081649.1	WP_043974770.1	WP_040252930.1	WP_031133269.1	WP_109892187.1	WP_078875777.1	WP_125936730.1	WP_108013326.1	WP_067445773.1	WP_010047040.1	WP_030953795.1	WP_120054334.1	WP_030787943.1	WP_029381238.1	WP_127178375.1	WP_053142744.1	WP_086697912.1	WP_043443205.1	WP_039652873.1	WP_184925687.1	WP_005313162.1	WP_030561676.1	WP_030389164.1	WP_030123862.1	WP_008744016.1
GCF_008931305.1	Streptomyces coelicolor A3(2)	S. coelicolor/lividans (C9)	WP_011029900.1	WP_033947087.1	WP_003958601.1	WP_097285942.1	WP_121547230.1	WP_032783933.1	WP_053559705.1	WP_030192807.1	WP_003983225.1	WP_079257977.1	WP_015035702.1	WP_097964263.1	WP_037727206.1	WP_125629137.1	WP_037760622.1	WP_037656020.1	WP_062778388.1	WP_033271863.1	WP_119989374.1	WP_020941788.1	WP_215119200.1	WP_019330032.1	WP_058083993.1	WP_015610852.1	WP_040252932.1	WP_031133271.1	WP_093637197.1	WP_039633486.1	WP_125936729.1	WP_108013197.1	WP_067438233.1	WP_010047042.1	WP_125528817.1	WP_062023601.1	WP_030787940.1	WP_029381237.1	WP_127178374.1	WP_053135953.1	WP_059252212.1	WP_043443207.1	WP_039652875.1	WP_150512699.1	WP_005313159.1	WP_030561675.1	WP_079405879.1	WP_015578447.1	WP_008744015.1
GCF_008931305.1	Streptomyces coelicolor A3(2)	S. coelicolor/lividans (C9)	WP_134112031.1	WP_107490991.1	WP_231406013.1	WP_097285947.1	WP_254895842.1	WP_225682929.1	WP_107086000.1	WP_030192815.1	WP_226048809.1	WP_231981414.1	WP_015035706.1	WP_219611828.1	WP_013001294.1	WP_249338584.1	WP_228773781.1	WP_037656023.1	WP_079250027.1	WP_033271865.1	WP_240450583.1	WP_106960593.1	WP_215119191.1	WP_247608065.1	WP_058081650.1	WP_015610856.1	WP_237282887.1	WP_078915714.1	WP_106430858.1	WP_239010060.1	WP_125939201.1	WP_241662380.1	WP_079164752.1	WP_078602966.1	WP_125528810.1	WP_246091085.1	WP_245177784.1	WP_078648333.1	WP_253302958.1	WP_107408671.1	WP_107118021.1	WP_227745418.1	WP_039652878.1	WP_150512706.1	WP_234020522.1	WP_076965966.1	WP_079405882.1	WP_106430655.1	WP_037798070.1
GCF_008931305.1	Streptomyces coelicolor A3(2)	S. coelicolor/lividans (C9)	WP_003974116.1	WP_023419107.1	WP_003958943.1	WP_054233703.1	WP_004926751.1	WP_030084559.1	WP_019761478.1	WP_007458978.1	WP_003985927.1	WP_069870388.1	WP_015035718.1	WP_219611835.1	WP_013001271.1	WP_134654440.1	WP_166624772.1	WP_037656031.1	WP_062778366.1	WP_033269530.1	WP_119989364.1	WP_020941799.1	WP_215119176.1	WP_029394386.1	WP_014674538.1	WP_015610865.1	WP_040252955.1	WP_031135015.1	WP_093637218.1	WP_039633460.1	WP_125936758.1	WP_108013186.1	WP_067438299.1	WP_010047069.1	WP_107903836.1	WP_030316959.1	WP_030787878.1	WP_029382509.1	WP_127178356.1	WP_053136005.1	WP_059252236.1	WP_043443236.1	WP_039652888.1	WP_150512717.1	WP_005313123.1	WP_030561663.1	WP_030387541.1	WP_014154478.1	WP_008742073.1
GCF_008931305.1	Streptomyces coelicolor A3(2)	S. coelicolor/lividans (C9)	WP_003974115.1	WP_101281125.1	WP_003958942.1	WP_054233702.1	WP_121547237.1	WP_093443228.1	WP_019761479.1	WP_030112671.1	WP_003985926.1	WP_069870386.1	WP_015035719.1	WP_097964233.1	WP_013001270.1	WP_102931450.1	WP_031041157.1	WP_037656033.1	WP_062778364.1	WP_033269531.1	WP_078641976.1	WP_020941800.1	WP_215119175.1	WP_030978599.1	WP_014674539.1	WP_015610866.1	WP_040252957.1	WP_031135017.1	WP_109892205.1	WP_039633458.1	WP_125936757.1	WP_108013185.1	WP_067438302.1	WP_010047071.1	WP_107903834.1	WP_030316956.1	WP_030787875.1	WP_029382510.1	WP_127178355.1	WP_053136007.1	WP_059252237.1	WP_043443238.1	WP_039652889.1	WP_150512718.1	WP_053556997.1	WP_030561661.1	WP_030387542.1	WP_014154477.1	WP_008742072.1
GCF_008931305.1	Streptomyces coelicolor A3(2)	S. coelicolor/lividans (C9)	WP_030145604.1	WP_003948436.1	WP_003958940.1	WP_054233700.1	WP_050782441.1	WP_006127027.1	WP_018490932.1	WP_050490870.1	WP_003985924.1	WP_069870382.1	WP_015035721.1	WP_010058610.1	WP_020665496.1	WP_030145604.1	WP_030145604.1	WP_037656036.1	WP_062778360.1	WP_051733541.1	WP_014061379.1	WP_043476276.1	WP_221298846.1	WP_029394387.1	WP_043195476.1	WP_043973213.1	WP_040252963.1	WP_031135021.1	WP_026169539.1	WP_018541699.1	WP_047017687.1	WP_234548465.1	WP_079164753.1	WP_029181672.1	WP_078504082.1	WP_020135644.1	WP_078634597.1	WP_029382512.1	WP_240678404.1	WP_053136013.1	WP_037856824.1	WP_052454210.1	WP_039652893.1	WP_216677833.1	WP_037773922.1	WP_018510463.1	WP_078626438.1	WP_030123858.1	WP_008742070.1
GCF_008931305.1	Streptomyces coelicolor A3(2)	S. coelicolor/lividans (C9)	WP_003974066.1	WP_003948375.1	WP_003954923.1	WP_054233761.1	WP_030830243.1	WP_006127084.1	WP_078533099.1	WP_078580519.1	WP_004571966.1	WP_173963281.1	WP_017239746.1	WP_006127084.1	WP_013001223.1	WP_003974066.1	WP_003974066.1	WP_046420463.1	WP_030562528.1	WP_026169550.1	WP_174887374.1	WP_020941848.1	WP_215119050.1	WP_029394402.1	WP_015493330.1	WP_176145506.1	WP_040253041.1	WP_174887765.1	WP_026169550.1	WP_016571665.1	WP_027771656.1	WP_037782740.1	WP_037782740.1	WP_010048893.1	WP_037867721.1	WP_020141253.1	WP_175522268.1	WP_099053634.1	WP_127178293.1	WP_053136154.1	WP_106980762.1	WP_174498657.1	WP_026248263.1	WP_030562528.1	WP_175257369.1	WP_078533099.1	WP_063754818.1	WP_015578482.1	WP_008742024.1
GCF_008931305.1	Streptomyces coelicolor A3(2)	S. coelicolor/lividans (C9)	WP_011029945.1	WP_010638416.1	WP_003954916.1	WP_054233759.1	WP_040908536.1	WP_006127095.1	WP_053562800.1	WP_030192916.1	WP_030181609.1	WP_173963452.1	WP_041662809.1	WP_050360204.1	WP_086022868.1	WP_007444219.1	WP_166626057.1	WP_037656117.1	WP_103557615.1	WP_180290227.1	WP_205587936.1	WP_020941854.1	WP_215119033.1	WP_125536328.1	WP_058081682.1	WP_043973235.1	WP_040253053.1	WP_078915728.1	WP_204166088.1	WP_203232699.1	WP_047017708.1	WP_108013319.1	WP_067438461.1	WP_010048903.1	WP_107905245.1	WP_030316854.1	WP_030783389.1	WP_029383421.1	WP_127182628.1	WP_053136171.1	WP_059252284.1	WP_107070419.1	WP_039653204.1	WP_150515712.1	WP_005312933.1	WP_030561564.1	WP_053172918.1	WP_014154429.1	WP_037793712.1
GCF_008931305.1	Streptomyces coelicolor A3(2)	S. coelicolor/lividans (C9)	WP_011029949.1	WP_117350068.1	WP_078504781.1	WP_060896430.1	WP_240659476.1	WP_093444359.1	WP_053559642.1	WP_030115149.1	WP_078575111.1	WP_069875317.1	WP_071891465.1	WP_219611886.1	WP_037723150.1	WP_232250590.1	WP_228773784.1	WP_037656126.1	WP_062783604.1	WP_033269581.1	WP_237298980.1	WP_020941860.1	WP_251057771.1	WP_030977964.1	WP_079088076.1	WP_043973239.1	WP_040253064.1	WP_078915735.1	WP_239472392.1	WP_039633355.1	WP_125939209.1	WP_234547922.1	WP_225988507.1	WP_010045597.1	WP_176575786.1	WP_062023749.1	WP_078634631.1	WP_029383414.1	WP_240678096.1	WP_053136192.1	WP_202430961.1	WP_043443343.1	WP_039652973.1	WP_229878574.1	WP_053556992.1	WP_030561554.1	WP_078626446.1	WP_041667863.1	WP_073773686.1
GCF_008931305.1	Streptomyces coelicolor A3(2)	S. coelicolor/lividans (C9)	WP_011029950.1	WP_117350071.1	WP_003954905.1	WP_097286011.1	WP_121547287.1	WP_093444362.1	WP_053559640.1	WP_030194971.1	WP_003981913.1	WP_100807009.1	WP_015035778.1	WP_219611887.1	WP_013001207.1	WP_212731039.1	WP_070389024.1	WP_037656128.1	WP_062783598.1	WP_033269584.1	WP_119989261.1	WP_020941861.1	WP_215119024.1	WP_019329091.1	WP_058081688.1	WP_015610944.1	WP_040253065.1	WP_031133944.1	WP_018089223.1	WP_039633349.1	WP_125936781.1	WP_108013111.1	WP_067438480.1	WP_010045601.1	WP_176577054.1	WP_062023751.1	WP_078634632.1	WP_029383413.1	WP_127178279.1	WP_053136195.1	WP_059252292.1	WP_043443345.1	WP_039652976.1	WP_150512763.1	WP_005312911.1	WP_076965722.1	WP_030387601.1	WP_014154420.1	WP_008742016.1
GCF_008931305.1	Streptomyces coelicolor A3(2)	S. coelicolor/lividans (C9)	WP_003974050.1	WP_117350073.1	WP_003954904.1	WP_143609079.1	WP_121547289.1	WP_032783214.1	WP_203228169.1	WP_030194976.1	WP_176564544.1	WP_079260506.1	WP_015035780.1	WP_219611889.1	WP_013001205.1	WP_125629083.1	WP_166624790.1	WP_037656129.1	WP_062783592.1	WP_033269589.1	WP_119994477.1	WP_078614783.1	WP_215119021.1	WP_019329093.1	WP_086011571.1	WP_015610946.1	WP_040253067.1	WP_031133948.1	WP_109896425.1	WP_039633344.1	WP_125936782.1	WP_108013109.1	WP_067438486.1	WP_010045608.1	WP_176575783.1	WP_062023761.1	WP_078634633.1	WP_029383411.1	WP_127178277.1	WP_053136201.1	WP_086700047.1	WP_043443347.1	WP_086083422.1	WP_150512765.1	WP_050791490.1	WP_076965723.1	WP_030387624.1	WP_014154418.1	WP_198939614.1
GCF_008931305.1	Streptomyces coelicolor A3(2)	S. coelicolor/lividans (C9)	WP_011029954.1	WP_101279104.1	WP_003961615.1	WP_229889303.1	WP_004926567.1	WP_006127111.1	WP_019761341.1	WP_030194987.1	WP_030181625.1	WP_069873462.1	WP_015035787.1	WP_219611892.1	WP_013001201.1	WP_102927716.1	WP_166624792.1	WP_037656143.1	WP_062783577.1	WP_051733547.1	WP_119989256.1	WP_020941868.1	WP_215119015.1	WP_019329098.1	WP_014674603.1	WP_015610951.1	WP_078845152.1	WP_031136690.1	WP_239472393.1	WP_039633338.1	WP_125936784.1	WP_128802783.1	WP_067438494.1	WP_010045620.1	WP_176575780.1	WP_062023767.1	WP_030783436.1	WP_029383406.1	WP_127178272.1	WP_053136211.1	WP_221334771.1	WP_043443354.1	WP_039652981.1	WP_150512767.1	WP_053556990.1	WP_030561533.1	WP_107470211.1	WP_015578498.1	WP_008742008.1
GCF_008931305.1	Streptomyces coelicolor A3(2)	S. coelicolor/lividans (C9)	WP_003974041.1	WP_162911746.1	WP_003961618.1	WP_097286017.1	WP_121547294.1	WP_030711034.1	WP_053559632.1	WP_030194993.1	WP_003981930.1	WP_069873455.1	WP_015035790.1	WP_219611896.1	WP_078580120.1	WP_249338586.1	WP_037760493.1	WP_037656149.1	WP_198505123.1	WP_077193339.1	WP_119989251.1	WP_043476300.1	WP_215124248.1	WP_031018825.1	WP_058081693.1	WP_015610954.1	WP_040253079.1	WP_031132232.1	WP_026169559.1	WP_078875767.1	WP_206337837.1	WP_128804514.1	WP_067438502.1	WP_029181568.1	WP_093747112.1	WP_062023774.1	WP_078634637.1	WP_029387371.1	WP_127182626.1	WP_053136223.1	WP_059252301.1	WP_043443360.1	WP_039652986.1	WP_150515714.1	WP_005312890.1	WP_076965725.1	WP_030387631.1	WP_033248342.1	WP_008742005.1
GCF_008931305.1	Streptomyces coelicolor A3(2)	S. coelicolor/lividans (C9)	WP_030870223.1	WP_101279115.1	WP_009997395.1	WP_054234766.1	WP_004926516.1	WP_225682885.1	WP_053559623.1	WP_030195023.1	WP_003981943.1	WP_069864625.1	WP_015035800.1	WP_047178470.1	WP_013001185.1	WP_102931615.1	WP_166624793.1	WP_037662838.1	WP_062780853.1	WP_033266225.1	WP_078643219.1	WP_020941886.1	WP_215118970.1	WP_030977984.1	WP_014674624.1	WP_015610971.1	WP_040253110.1	WP_031132243.1	WP_109892297.1	WP_039633319.1	WP_125936797.1	WP_108013086.1	WP_067438557.1	WP_010045668.1	WP_148108390.1	WP_020136907.1	WP_030783494.1	WP_029381985.1	WP_127178254.1	WP_053136266.1	WP_059252317.1	WP_043443387.1	WP_043433541.1	WP_030668471.1	WP_005312857.1	WP_030561484.1	WP_030390250.1	WP_015578510.1	WP_008737495.1
GCF_008931305.1	Streptomyces coelicolor A3(2)	S. coelicolor/lividans (C9)	WP_037666375.1	WP_101279118.1	WP_003954884.1	WP_060899016.1	WP_228313041.1	WP_093444989.1	WP_029395650.1	WP_030115188.1	WP_003981946.1	WP_173963230.1	WP_015035804.1	WP_056700954.1	WP_173402978.1	WP_212732508.1	WP_037760468.1	WP_037662875.1	WP_076684822.1	WP_033266224.1	WP_203348515.1	WP_193384548.1	WP_189722925.1	WP_175438202.1	WP_203349150.1	WP_015610981.1	WP_040253114.1	WP_031132246.1	WP_018089264.1	WP_039633317.1	WP_125936798.1	WP_181362503.1	WP_182449310.1	WP_029181572.1	WP_126897875.1	WP_020136904.1	WP_030783502.1	WP_029381982.1	WP_171480895.1	WP_162492122.1	WP_189397412.1	WP_227745425.1	WP_174673998.1	WP_150512784.1	WP_005312845.1	WP_030561471.1	WP_030390247.1	WP_014154394.1	WP_047960675.1
GCF_008931305.1	Streptomyces coelicolor A3(2)	S. coelicolor/lividans (C9)	WP_003974011.1	WP_030699114.1	WP_003954877.1	WP_054234773.1	WP_004926494.1	WP_006127137.1	WP_018490078.1	WP_030115193.1	WP_003981950.1	WP_069864618.1	WP_015035810.1	WP_219611914.1	WP_013001180.1	WP_102927808.1	WP_031033579.1	WP_037662846.1	WP_062780846.1	WP_033266220.1	WP_078643222.1	WP_020941893.1	WP_215118958.1	WP_019329119.1	WP_014674631.1	WP_015610985.1	WP_040253125.1	WP_031130533.1	WP_018089268.1	WP_039633310.1	WP_125936802.1	WP_108013080.1	WP_067438570.1	WP_010045682.1	WP_107903633.1	WP_020136900.1	WP_030783513.1	WP_029381980.1	WP_093827109.1	WP_053136288.1	WP_059252321.1	WP_043443396.1	WP_039653014.1	WP_144320664.1	WP_005312833.1	WP_030561462.1	WP_030009952.1	WP_014154390.1	WP_008737482.1
GCF_008931305.1	Streptomyces coelicolor A3(2)	S. coelicolor/lividans (C9)	WP_016327143.1	WP_101279122.1	WP_003954875.1	WP_164331955.1	WP_176118101.1	WP_078566556.1	WP_053559616.1	WP_030727122.1	WP_003981952.1	WP_099014739.1	WP_015035812.1	WP_063739583.1	WP_013001178.1	WP_164415125.1	WP_031033575.1	WP_037662849.1	WP_076684817.1	WP_033266218.1	WP_119991234.1	WP_043476314.1	WP_215118953.1	WP_029394139.1	WP_078611806.1	WP_015610987.1	WP_040253127.1	WP_037937574.1	WP_093637443.1	WP_073445957.1	WP_125936804.1	WP_164932389.1	WP_067438574.1	WP_010045685.1	WP_107903628.1	WP_062023831.1	WP_078634651.1	WP_029381978.1	WP_164785116.1	WP_053136294.1	WP_079081122.1	WP_043443400.1	WP_071659221.1	WP_150512789.1	WP_005312827.1	WP_063830214.1	WP_037861740.1	WP_015578512.1	WP_008737475.1
GCF_008931305.1	Streptomyces coelicolor A3(2)	S. coelicolor/lividans (C9)	WP_003973993.1	WP_101280570.1	WP_003954861.1	WP_097286062.1	WP_142168719.1	WP_093444975.1	WP_053559601.1	WP_030115245.1	WP_003985470.1	WP_069865530.1	WP_015035851.1	WP_069753727.1	WP_037727308.1	WP_102931996.1	WP_166624798.1	WP_037662864.1	WP_198503510.1	WP_033266208.1	WP_078647628.1	WP_020941910.1	WP_215118922.1	WP_031018872.1	WP_014674648.1	WP_043974802.1	WP_040253236.1	WP_031130508.1	WP_018089282.1	WP_039633257.1	WP_125936808.1	WP_128802804.1	WP_067438623.1	WP_010045719.1	WP_030954081.1	WP_062233550.1	WP_030783569.1	WP_029386952.1	WP_127178224.1	WP_053136336.1	WP_059252334.1	WP_043443426.1	WP_043406316.1	WP_144320674.1	WP_005312781.1	WP_030561434.1	WP_030390223.1	WP_015578532.1	WP_008737454.1
GCF_008931305.1	Streptomyces coelicolor A3(2)	S. coelicolor/lividans (C9)	WP_011030000.1	WP_117350105.1	WP_003958265.1	WP_054234988.1	WP_004926388.1	WP_150197995.1	WP_019766547.1	WP_030195159.1	WP_003982766.1	WP_069864557.1	WP_041662830.1	WP_219611933.1	WP_037727672.1	WP_212731074.1	WP_031033501.1	WP_037664287.1	WP_062783984.1	WP_077193365.1	WP_078643267.1	WP_020941936.1	WP_215118884.1	WP_136236109.1	WP_058081729.1	WP_015611022.1	WP_040253249.1	WP_031131507.1	WP_018089304.1	WP_039633227.1	WP_125936819.1	WP_128802050.1	WP_067438719.1	WP_010045768.1	WP_107903550.1	WP_120051111.1	WP_078634674.1	WP_029384922.1	WP_127178206.1	WP_053136404.1	WP_059252354.1	WP_043443452.1	WP_043406081.1	WP_150512812.1	WP_005312669.1	WP_030561395.1	WP_053171351.1	WP_014154350.1	WP_008737413.1
GCF_008931305.1	Streptomyces coelicolor A3(2)	S. coelicolor/lividans (C9)	WP_011030001.1	WP_101279596.1	WP_003958266.1	WP_060901398.1	WP_004926387.1	WP_225682866.1	WP_053559586.1	WP_030195162.1	WP_003982764.1	WP_069864555.1	WP_015035869.1	WP_219611934.1	WP_013001127.1	WP_212731075.1	WP_031033499.1	WP_037664289.1	WP_062783981.1	WP_033266258.1	WP_119991295.1	WP_020941937.1	WP_193481765.1	WP_019329173.1	WP_014674674.1	WP_015611023.1	WP_040253252.1	WP_031131505.1	WP_018089305.1	WP_039633226.1	WP_047017771.1	WP_128802049.1	WP_067438722.1	WP_010045770.1	WP_107903548.1	WP_107121010.1	WP_030783643.1	WP_029384920.1	WP_127178205.1	WP_053136407.1	WP_059252355.1	WP_043443454.1	WP_039653044.1	WP_150515720.1	WP_005312667.1	WP_018510306.1	WP_030385762.1	WP_014154349.1	WP_078488990.1
GCF_008931305.1	Streptomyces coelicolor A3(2)	S. coelicolor/lividans (C9)	WP_016327167.1	WP_101279586.1	WP_231405989.1	WP_225900452.1	WP_040906228.1	WP_032763504.1	WP_053559574.1	WP_030115297.1	WP_030183883.1	WP_093707059.1	WP_015035883.1	WP_219611951.1	WP_173402882.1	WP_176153972.1	WP_031033460.1	WP_037661765.1	WP_198503517.1	WP_033266180.1	WP_078643276.1	WP_234967542.1	WP_251057767.1	WP_019329190.1	WP_175252250.1	WP_043973275.1	WP_163011155.1	WP_174887763.1	WP_174876336.1	WP_039633198.1	WP_125936829.1	WP_181362541.1	WP_225988344.1	WP_078602946.1	WP_125526092.1	WP_243659475.1	WP_030783684.1	WP_029384908.1	WP_127178193.1	WP_174532245.1	WP_189397076.1	WP_043443475.1	WP_039653054.1	WP_184925665.1	WP_037773849.1	WP_030561345.1	WP_030385785.1	WP_015578568.1	WP_008737358.1
GCF_008931305.1	Streptomyces coelicolor A3(2)	S. coelicolor/lividans (C9)	WP_011030018.1	WP_101279576.1	WP_003955243.1	WP_143602803.1	WP_004926328.1	WP_093444935.1	WP_053559566.1	WP_030195234.1	WP_003987078.1	WP_100806313.1	WP_015035895.1	WP_219611960.1	WP_013001106.1	WP_212731086.1	WP_031033420.1	WP_037661740.1	WP_062781943.1	WP_077193380.1	WP_119991312.1	WP_020941963.1	WP_215118827.1	WP_136236118.1	WP_014674701.1	WP_015611056.1	WP_052482220.1	WP_031131648.1	WP_109892369.1	WP_039633169.1	WP_125936840.1	WP_128802025.1	WP_067438798.1	WP_010049044.1	WP_107903498.1	WP_062023935.1	WP_078634695.1	WP_029381824.1	WP_127178182.1	WP_053136476.1	WP_221334788.1	WP_043443500.1	WP_039653100.1	WP_150512836.1	WP_005312588.1	WP_076965769.1	WP_030385799.1	WP_015578573.1	WP_008737327.1
GCF_008931305.1	Streptomyces coelicolor A3(2)	S. coelicolor/lividans (C9)	WP_011030021.1	WP_003948238.1	WP_003955247.1	WP_075028724.1	WP_004926306.1	WP_006127250.1	WP_015611061.1	WP_030115325.1	WP_032922291.1	WP_020868722.1	WP_015035902.1	WP_219611967.1	WP_041669242.1	WP_003973931.1	WP_031033412.1	WP_037661732.1	WP_076684774.1	WP_033266155.1	WP_078643299.1	WP_020941968.1	WP_215118824.1	WP_029394161.1	WP_041665476.1	WP_015611061.1	WP_040248886.1	WP_031134920.1	WP_078518586.1	WP_039633156.1	WP_125936844.1	WP_108013907.1	WP_067438804.1	WP_029181819.1	WP_107903492.1	WP_078616681.1	WP_030783734.1	WP_029381827.1	WP_127178179.1	WP_053136479.1	WP_079081127.1	WP_043443504.1	WP_039653107.1	WP_144320719.1	WP_053556969.1	WP_015611061.1	WP_079405996.1	WP_014154309.1	WP_008737317.1
GCF_008931305.1	Streptomyces coelicolor A3(2)	S. coelicolor/lividans (C9)	WP_003973930.1	WP_101279570.1	WP_003955249.1	WP_054235023.1	WP_004926304.1	WP_032780787.1	WP_029395666.1	WP_030115326.1	WP_003986688.1	WP_093705508.1	WP_015035903.1	WP_007446943.1	WP_005480703.1	WP_102932289.1	WP_031033410.1	WP_037661730.1	WP_062781955.1	WP_033266154.1	WP_119991317.1	WP_020941969.1	WP_215118822.1	WP_019329205.1	WP_058081744.1	WP_015611062.1	WP_040248883.1	WP_031134918.1	WP_093637586.1	WP_039633154.1	WP_125936845.1	WP_108013908.1	WP_067438807.1	WP_010049051.1	WP_030948897.1	WP_120051096.1	WP_030783737.1	WP_029381828.1	WP_093836117.1	WP_053136482.1	WP_059252384.1	WP_043443506.1	WP_039653108.1	WP_144320720.1	WP_005312563.1	WP_030561311.1	WP_030712049.1	WP_014154308.1	WP_008737314.1
GCF_008931305.1	Streptomyces coelicolor A3(2)	S. coelicolor/lividans (C9)	WP_011030026.1	WP_101279568.1	WP_003955252.1	WP_143609131.1	WP_040906217.1	WP_032780785.1	WP_053559561.1	WP_030195250.1	WP_003986691.1	WP_100809221.1	WP_015035906.1	WP_050360673.1	WP_013001099.1	WP_212731089.1	WP_031033403.1	WP_037661723.1	WP_136243168.1	WP_033266151.1	WP_119991319.1	WP_020941972.1	WP_215118818.1	WP_019329209.1	WP_014674708.1	WP_043973277.1	WP_040248873.1	WP_051839847.1	WP_018089354.1	WP_039633147.1	WP_125936846.1	WP_181362542.1	WP_067438816.1	WP_029181820.1	WP_176575680.1	WP_120051094.1	WP_078634697.1	WP_029381832.1	WP_127178176.1	WP_053136496.1	WP_059252387.1	WP_043443510.1	WP_039653113.1	WP_030668228.1	WP_053556968.1	WP_030561305.1	WP_030385819.1	WP_030123758.1	WP_008737307.1
GCF_008931305.1	Streptomyces coelicolor A3(2)	S. coelicolor/lividans (C9)	WP_003973917.1	WP_101279562.1	WP_003955259.1	WP_054228266.1	WP_004926289.1	WP_032763469.1	WP_019765443.1	WP_030195259.1	WP_003987427.1	WP_079258815.1	WP_015035912.1	WP_097963920.1	WP_013001094.1	WP_102932326.1	WP_166624816.1	WP_037661713.1	WP_062781979.1	WP_033266148.1	WP_119991322.1	WP_020941978.1	WP_215118806.1	WP_030969476.1	WP_014674714.1	WP_015611071.1	WP_040248865.1	WP_031128900.1	WP_018089359.1	WP_039633137.1	WP_125936849.1	WP_108013915.1	WP_067438836.1	WP_010049068.1	WP_107903241.1	WP_062023950.1	WP_078634700.1	WP_029386042.1	WP_127178170.1	WP_053136510.1	WP_059252391.1	WP_043443521.1	WP_039653123.1	WP_144320727.1	WP_005312545.1	WP_030561293.1	WP_030385825.1	WP_014154299.1	WP_008737296.1
[truncated: 101 more rows]
[truncated: 166 more columns]

## Sheet: 4_Estimation_of_Streptomyces_sp
Release date	Cumulative genomes	Cumulative species	New genomes
2008	3	3	3
2009	13	13	10
2010	22	18	9
2011	32	26	10
2012	42	35	10
2013	88	69	46
2014	323	176	235
2015	478	240	155
2016	697	332	219
2017	871	380	174
2018	1091	462	220
[truncated: 118 more rows]

## Sheet: 5_213_Species_info
			Figure 1											Figure 2																													Figure 3
[truncated: 218 more rows]
[truncated: 30 more columns]

[truncated: 11 more sheets: 6_%_Singletons_&_paralogues, 7_Core_proteome_COG, 8_Fingerprints_list, 9_Fingerprints_COG, 10_smBGCs_types, 11_Terrestrial_Marine_pairs, 12_CAZYmes, 13_CAZYmes_list, 14_sMBGC_CAZY_correlation, 15_Intra_sp_variation_Jaccard, 16_Chrom.local.]
